# Supplementary material for: Area and Volumetric Density Estimation in Processed Full-Field Digital Mammograms for Risk Assessment of Breast Cancer
Source: PLoS One. 2014 Oct 20;9(10):e110690. doi: 10.1371/journal.pone.0110690 (PMC4203856; doi:10.1371/journal.pone.0110690)
Supplement: Data S1 — Data for Analyses is an Excel CSV file containing the data set we used in this study. (CSV) [file pone.0110690.s005.csv]

Affection;age;bmi;menopause_status;postmenopausal;HRT1;HRT2;Parity1;Parity2;Parity3;Parity4;Volpara;rs10995190;CASAM_Vol;KVP;logExp;logThick;XTC;OneExp;OneThick;ExposureTime;XrayTubeCurrent;Exposure;ExposureInuAs;BodyPartThickness;CompressionForce;AnodeTargetMaterial;RelativeXrayExposure;OrganDose;Feature1_Region_1;Feature1_Region_2;Feature1_Region_3;Feature1_Region_4;Feature1_Region_5;Feature1_R…
0;61;25	5588462;3;1;1;0;0;1;0;0;7	8779;GG;1	708038987;29;10	9151;4	1109;62	0767;1	82E-05;0	016393;886;61;55;55000;61;90;1;5266;0	01165;40	8124;6	6561;12	7541;12	7541;13	069;29	1345;7	4425;81	2832;44	5746;75	0412;75	0412;80	6676;88	1101;41	3273;6	7401;12	915;12	915;13	2338;29	5021;7	5364;82	3087;45	1369;75	9879;75	9879;81	6853;89	2217;19187	4008;2508	7722;4772	6469;4772	6469;4835	0312;13845	2829;3459	4118;8512	8016;18362	3087;9447	7233;9447	7233;9114	2176;7239	9858;4	5683;5
1;59;24	524;3;1;0;0;1;0;0;0;12	7321;;2	646747447;29;10	7299;4	0254;62	2616;2	19E-05;0	017857;734;62;46;45700;56;120;1;4263;0	00988;58	9933;23	3015;44	0595;44	0595;45	1219;52	9767;56	0889;77	9715;41	8126;57	0309;57	0309;46	0639;102	1528;60	3601;23	8414;45	0803;45	0803;46	1673;54	2041;57	3885;79	778;42	7813;58	3523;58	3523;47	1311;104	5196;21780	9333;13842	2457;19543	8375;19543	8375;19752	3295;21079	0138;14876	8311;18598	4805;18427	4121;19650	7659;19650	7659;13415	8405;9723	1544;3	4009;5
0;45;22	79032897;1;0;0;0;0;1;0;0;17	8927;GG;2	749196154;30;10	6782;4	0073;62	1777;2	30E-05;0	018182;698;61;43;43400;55;80;1;4458;0	00963;24	4051;0	20981;19	8776;20	7626;21	1634;23	4167;20	4568;40	8132;16	3382;19	8902;20	7219;20	5968;41	0536;25	2838;0	31281;20	3843;21	3284;21	7794;24	2243;19	9769;40	7893;15	5373;19	3674;20	2862;21	1698;41	1468;5449	5927;140	0942;5392	8404;5418	675;5462	8226;5407	7415;3927	2506;3670	8112;4723	0646;5408	0103;5570	6829;4223	9651;3524	3661;2	4789;2
0;52;20	57613169;3;1;0;1;0;0;0;0;8	8343;GG;2	191258025;26;10	4913;3	4657;100	2786;2	78E-05;0	03125;359;99;36;36000;32;120;0;2474;0	007;19	4501;2	8146;11	0884;11	417;11	417;16	3168;10	908;31	4245;14	4096;22	6242;22	9467;23	4558;34	3638;15	4812;2	4261;8	9568;9	2129;9	2129;13	0394;8	6502;24	6412;11	2832;17	7002;17	9516;18	5143;27	1645;7520	7248;1496	2327;5177	641;5282	4356;5282	4356;6857	804;4325	1668;4658	8621;6373	1998;6074	6861;5963	6451;5082	1311;3748	0631;3	1338;11
0;50;24	1671624;1;0;0;0;0;1;0;0;9	3736;GG;2	221247266;30;10	987;4	1744;62	2105;1	69E-05;0	015385;950;61;59;59100;65;120;1;6301;0	01208;36	3902;10	6241;18	0326;18	7122;18	7122;27	2959;26	1764;56	1155;29	8039;47	9769;48	5289;40	7809;66	9573;34	9028;10	1898;17	2955;17	9473;17	9473;26	1802;25	1064;53	8218;28	5857;46	0158;46	5453;39	114;64	2204;10578	2147;3704	4581;4981	4962;5124	3651;5124	3651;7892	948;5053	7137;7360	1759;8803	7052;7386	8339;7320	9848;6308	0401;5236	5236;3	1868;2
0;46;21	98989237;1;0;0;0;NA;NA;NA;NA;4	889;AG;1	625481541;29;10	8454;4	2341;62	1818;1	95E-05;0	014493;825;61;51;51300;69;100;1;5108;0	01092;43	1448;0	059637;17	9185;21	5726;22	2749;33	4641;10	3715;86	0601;39	5109;63	8591;67	5197;75	7625;86	134;43	0604;0	05952;17	8835;21	5304;22	2314;33	3987;10	3512;85	8919;39	4337;63	7343;67	3877;75	6144;85	9656;16895	6506;71	2538;9453	8967;10836	704;11071	9015;14866	4749;5294	8997;6379	9725;16132	3286;12628	538;12009	0223;9409	2133;6285	5132;2	9958;2
0;46;22	83737024;1;0;0;0;0;0;0;0;13	4699;GG;2	557477352;29;10	6573;3	9512;62	1345;2	35E-05;0	019231;684;61;42;42500;52;110;1;3942;0	00919;38	4985;18	6503;27	2213;27	2213;27	661;34	2775;34	3138;44	2329;24	2497;35	6427;35	6427;28	9899;63	3037;37	3557;18	0967;26	4134;26	4134;26	84;33	2601;33	2953;42	92;23	5299;34	5847;34	5847;28	1294;61	4247;9971	2214;7091	0231;8534	5697;8534	5697;8570	9928;9382	1408;7172	4255;9809	1514;8123	6458;9304	465;9304	465;6670	2269;6175	6275;2	6152;2
0;55;25	21625331;2;0;0;1;1;0;0;0;7	2955;AG;1	909161358;30;10	8415;4	2627;62	0899;1	96E-05;0	014085;823;62;51;51100;71;100;1;5721;0	01168;54	3237;2	7288;25	5281;27	8661;27	8661;43	2287;11	913;103	9067;48	9005;78	0164;80	5082;94	8699;106	7829;54	0578;2	7154;25	4032;27	7297;27	7297;43	0171;11	8547;103	3981;48	6611;77	6345;80	1141;94	4055;106	2602;21332	0452;1720	1827;11926	988;12770	378;12770	378;18439	1915;5872	3503;9735	7695;19121	7889;15742	3693;15355	796;11865	8124;8476	0305;3	2056;2
0;43;25	1486054;1;0;0;0;0;0;0;1;5	0568;GG;1	663765621;31;10	6851;4	3041;60	1928;2	29E-05;0	013514;726;59;44;43700;74;60;1;5479;0	01102;48	2389;0	064909;14	6677;18	879;18	879;36	9305;34	646;85	5371;35	1285;66	268;70	617;50	981;85	627;47	862;0	064402;14	5531;18	7315;18	7315;36	642;34	3753;84	8688;34	854;65	7503;70	0653;50	5827;84	9581;18187	1308;92	9089;7372	617;9437	2066;9437	2066;15907	8985;11161	5184;6334	4353;16131	697;12281	0337;10887	7897;11846	7961;6218	8822;3	6658;2
0;54;29	31985649;3;1;0;0;0;1;0;0;3	27;AG;1	38638717;30;10	6189;4	3041;62	2527;2	45E-05;0	013514;657;62;41;40900;74;140;1;4740;0	01045;55	3789;2	6733;9	661;14	8333;15	4591;39	6798;48	2892;108	0221;51	0511;95	3441;100	8002;62	514;110	8032;54	89;2	6497;9	5757;14	7024;15	3226;39	3295;47	8629;107	0685;50	6004;94	5024;99	9104;61	9621;109	825;22205	9207;1454	0867;6310	5727;9560	4197;9998	5214;19476	8693;16397	5108;8040	6801;21181	7848;13736	6951;11335	4113;16265	0131;7170	1238;4	3397;5
0;45;28	3446712;1;0;0;0;0;1;0;0;5	134;GG;1	518193519;30;11	5209;4	4543;62	1072;9	92E-06;0	011628;1623;62;101;100800;86;90;1;11243;0	01852;47	5859;0	087815;12	3573;18	9457;19	8423;35	8618;22	0119;103	1098;52	7769;83	3553;90	1762;81	1857;103	1976;60	1615;0	19906;15	257;23	563;24	7164;45	1901;26	4495;130	7121;67	1108;106	1948;114	8234;104	4617;130	9112;14948	2366;57	3864;5365	0135;7501	2214;7922	3971;12708	8953;6323	9055;5058	8116;14581	7373;10160	4611;8732	6553;8555	5806;5052	0269;3	586;2
0;55;21	0076678;3;1;0;0;0;0;1;0;8	2448;GG;2	090282368;29;10	516;3	9512;62	1212;2	71E-05;0	019231;594;61;37;36900;52;80;1;3460;0	00893;22	9749;0	98495;14	7992;17	0391;17	4745;20	2884;18	3777;42	7823;20	2241;26	3846;28	6067;25	4815;43	8592;22	6426;0	86272;14	3618;16	5544;17	0012;19	8121;17	3206;42	1117;19	7359;26	0445;28	2448;25	7251;43	0457;6997	24;872	5606;5771	9017;6029	0892;6094	1382;6457	7542;4404	4503;4310	2525;6430	7786;6390	0683;6528	5084;4875	7285;3591	1015;2	9659;2
0;46;19	49317739;1;0;0;0;1;0;0;0;15	2571;GG;2	648610413;26;10	4885;3	434;100	5602;2	79E-05;0	032258;357;100;36;35900;31;60;0;2455;0	00692;23	1057;1	2009;13	7951;15	5163;15	8311;20	4011;21	0831;37	446;15	1051;22	8764;24	5876;17	6244;38	7075;24	1884;1	6772;15	2311;16	9722;17	278;21	7058;20	8863;35	0279;12	1606;19	5;21	1948;15	8917;36	778;6317	2905;682	5793;5068	8191;5404	4193;5432	7226;5963	7797;5368	0764;3975	9042;5018	9049;5592	2441;5648	8856;5164	7952;3568	5668;2	4185;5
0;56;28	73174689;3;1;0;0;0;0;0;0;3	1316;AG;1	536477457;30;10	8743;4	3567;62	1908;1	89E-05;0	012821;849;62;53;52800;78;70;1;6002;0	01242;36	1927;5	6707;12	4688;13	6922;14	3366;26	5303;6	3353;75	5704;42	4078;67	0452;68	4448;75	0465;81	3818;28	9943;4	5428;9	9889;10	9689;11	4852;21	2537;5	0753;60	5402;33	9733;53	7106;54	8318;60	1205;65	1958;15190	2659;1948	4641;4808	3601;5586	5233;6028	7937;12559	8291;2033	4286;5871	6858;15142	9105;8414	1993;7723	0332;5858	3004;4791	2681;3	619;2
0;48;26	67487432;1;0;0;0;0;1;0;0;13	4362;AG;2	399430838;29;10	7122;3	912;62	1024;2	23E-05;0	02;723;61;45;44900;50;110;1;4089;0	00946;36	2961;12	53;22	4144;22	0267;22	4144;31	0259;26	4201;45	224;21	0674;35	6463;35	1119;31	6406;58	0607;37	5505;12	963;23	189;22	7879;23	189;32	0981;27	3332;46	7869;21	7954;36	8782;36	3254;32	734;60	0672;9207	7998;4738	282;7058	0173;6964	9016;7058	0173;8583	9939;5263	4413;8013	0962;7094	0034;8200	9839;8227	1956;6021	0096;5583	1678;2	9195;4
0;52;26	50211621;3;1;NA;NA;0;1;0;0;4	7468;GG;1	312607889;30;10	643;4	3175;62	1662;2	39E-05;0	013333;674;62;42;41900;75;90;1;4859;0	01058;49	5757;0	39818;7	3954;12	9098;15	4099;38	2147;14	3188;96	8083;44	0428;83	9632;89	1895;82	9117;97	2306;46	786;0	37578;6	9792;12	1834;14	5428;36	0643;13	5131;91	3608;41	5645;79	2385;84	1707;78	2462;91	7593;23250	6005;291	9816;6146	2544;9717	9259;11388	2874;21260	0003;8956	3189;6811	3205;21242	4962;13642	2414;11416	0386;12799	0697;6722	943;7	6931;2
0;56;24	33747972;3;1;1;0;0;1;0;0;12	2039;AG;2	242097548;29;10	5966;3	8712;62	3053;2	50E-05;0	020833;642;62;40;40000;48;100;1;3643;0	00907;44	8964;15	1284;25	8228;27	1051;27	8242;37	52;17	7836;64	8959;34	4088;52	6077;53	956;62	6484;80	4319;41	6486;14	034;23	9548;25	1443;25	8114;34	8058;16	4971;60	2014;31	9197;48	8021;50	0528;58	1164;74	6135;14563	6773;6478	6363;10011	3957;10425	212;10627	7555;12992	5234;4783	6807;10587	4588;12103	5226;11742	1261;11663	6605;8734	076;6981	049;2	9067;2
0;42;44	96265813;1;0;0;1;0;0;0;0;2	7707;GG;1	387766591;30;11	6852;4	5539;62	0366;8	42E-06;0	010526;1915;61;119;118800;95;130;1;13550;0	02305;71	9697;6	0152;15	028;16	127;16	7728;53	7142;8	2547;131	3726;61	5705;120	8338;121	9858;129	3518;137	6065;60	8825;5	6116;13	4077;14	322;14	8802;45	893;6	972;113	7829;55	0116;104	7004;105	6838;112	6087;119	5807;30363	2639;2395	084;6324	4627;6945	4956;7411	4131;26186	6084;2861	5099;10101	8511;27889	4102;13021	9699;12500	5838;9996	1586;8466	6668;4	061;2
0;46;24	8015873;1;0;0;0;0;1;0;0;8	6438;GG;2	202592993;29;10	9647;4	1271;62	2174;1	73E-05;0	016129;929;61;58;57800;62;130;1;5523;0	01191;39	9592;11	0207;22	2016;23	1135;23	5055;31	7284;31	6972;59	5814;30	0938;47	4784;48	1872;39	2866;70	9838;38	6571;10	6616;21	4781;22	3603;22	7395;30	6945;30	6643;57	6399;29	1131;45	9312;46	617;38	0064;68	6707;13794	6586;5347	2747;8274	4223;8508	6706;8574	8971;11505	1915;8711	3347;9454	7806;11625	6252;9972	2351;9938	5492;8548	5931;6354	7227;2	93;2
0;46;21	63331531;1;0;0;0;0;1;0;0;14	3667;GG;2	299234543;30;10	9349;4	0604;62	1951;1	78E-05;0	017241;902;61;56;56100;58;80;1;5829;0	01154;38	9999;12	2856;23	6768;24	7133;24	7133;33	2411;24	6062;55	9687;28	621;43	4059;44	2824;43	9326;68	5388;32	8213;10	3392;19	9258;20	7981;20	7981;27	9749;20	708;47	1019;24	0867;36	5293;37	267;36	9726;57	6805;12019	4011;3996	4467;7932	174;8248	9791;8248	9791;10724	4851;5857	8853;8489	1004;10004	6003;9837	4181;9782	3995;7749	276;6270	105;2	8946;2
0;50;20	76124568;1;0;0;0;0;0;1;0;9	5977;AG;2	468392515;29;10	9295;4	0431;62	069;1	79E-05;0	017544;899;62;56;55800;57;60;1;5252;0	01104;42	0755;0	25889;28	0717;29	3716;29	3716;36	4656;13	09;71	115;28	3341;41	3425;42	8852;58	3546;71	4446;43	4103;0	26711;28	9622;30	3034;30	3034;37	6224;13	5053;73	371;29	2329;42	654;44	2456;60	2058;73	7111;13718	9512;246	1294;11170	4553;11392	8349;11392	8349;12866	8755;4883	4217;7300	2935;11519	6821;12061	9211;12100	86;9762	7585;7101	8606;2	7907;2
0;49;24	43518667;1;0;0;0;0;1;0;0;6	2178;GG;1	683490528;30;10	6666;4	2341;62	1739;2	33E-05;0	014493;690;61;43;42900;69;110;1;4771;0	01037;43	2146;0	013282;20	2055;28	4481;29	576;38	1906;20	0826;90	6312;46	287;61	076;69	7006;70	5694;90	6519;41	7987;0	012847;19	5435;27	516;28	607;36	9393;19	4246;87	6618;44	7705;59	0749;67	417;68	2573;87	6819;17789	3817;23	5617;12407	8367;14853	9153;15128	1262;16968	4039;10085	3035;7423	505;16468	4934;16477	6862;15648	5434;13336	2415;7405	5187;3	3987;1
0;41;23	80869017;3;1;0;0;1;0;0;0;16	3264;AG;2	494917512;30;10	6919;3	9512;62	0592;2	27E-05;0	019231;709;61;44;44000;52;80;1;4473;0	00977;24	5073;9	2181;16	9704;16	9704;17	3317;21	657;21	2591;33	8028;18	2257;25	9485;25	9485;22	0211;43	2802;24	3456;9	2101;16	8615;16	8615;17	2394;21	5676;21	1986;32	3629;16	9264;24	5925;24	5925;20	6334;41	8319;6673	8197;3320	9475;5535	922;5535	922;5615	7649;6397	9722;5174	8698;5578	4719;5402	2263;5886	8029;5886	8029;4834	9827;3889	7025;2	921;2
0;47;31	1613739;1;0;0;0;1;0;0;0;7	3192;GG;1	631125515;30;10	8799;4	3041;62	178;1	88E-05;0	013514;854;62;53;53100;74;120;1;5995;0	0121;42	6738;6	0217;20	0045;24	2849;24	2849;34	3811;14	0291;78	9827;40	3085;60	3022;64	4461;71	2691;85	2982;36	7944;5	1921;17	2484;20	939;20	939;29	6443;12	0962;68	1008;34	7549;51	994;55	567;61	45;73	5462;16448	1441;3460	8001;10130	2925;11550	4909;11550	4909;14742	2087;6103	0124;8231	6044;15499	9538;13124	8545;12426	2915;9696	074;5859	6375;3	4331;2
0;42;26	83864765;1;0;0;0;0;1;0;0;8	9721;GG;2	345082566;29;10	7706;3	9512;62	141;2	10E-05;0	019231;766;61;48;47600;52;70;1;4372;0	00994;28	0473;8	8285;15	8608;16	5077;16	8016;23	397;17	2942;34	7673;15	0639;26	9557;27	6065;26	4632;43	7573;27	206;7	2428;14	0862;14	7831;15	0914;22	3699;15	2928;34	7376;14	2547;27	0336;27	7203;26	8322;42	125;7064	6778;2788	0936;4912	6382;5062	68;5135	3161;6536	1703;4601	3691;5432	0879;5272	5056;5857	2248;5881	6799;5084	3619;4017	9615;2	7576;2
0;41;30	86419753;1;0;0;0;0;0;0;0;7	7337;GG;2	231366418;31;10	878;4	3041;60	1589;1	89E-05;0	013514;881;60;53;53000;74;120;1;6526;0	01264;59	3902;0	042256;32	1792;40	8853;40	8853;50	9221;47	2331;101	997;41	3142;60	3058;68	9972;54	8329;102	066;56	9022;0	040485;30	8312;39	1725;39	1725;48	7888;45	2544;97	7241;39	5834;57	7794;66	1067;52	5357;97	7901;18773	8288;62	1118;14362	4994;16349	7562;16349	7562;17924	9117;11979	0468;8615	0862;15563	7583;16895	6053;16759	5819;12471	4135;8512	6636;2	7602;5
0;47;31	24523701;1;0;0;0;0;0;1;0;14	6795;GG;2	255410589;31;10	8893;4	1744;60	0897;1	87E-05;0	015385;892;59;54;53600;65;140;1;6311;0	01178;59	2242;1	8235;33	402;37	9546;38	6549;50	2644;42	0529;99	0314;40	6876;62	3252;66	7693;58	9272;100	9801;43	7772;1	3479;24	69;28	0552;28	5728;37	1543;31	0846;73	2018;30	0753;46	0694;49	3543;43	5576;74	6422;13969	2317;897	6169;10000	1299;10767	7799;10946	0153;12674	6509;8910	8025;7973	3906;11364	8894;11858	041;11841	432;9534	0156;7233	1644;2	7769;2
0;41;24	38237298;1;0;0;0;0;1;0;0;7	6046;GG;2	171221497;29;10	9647;4	0943;62	2174;1	73E-05;0	016667;929;62;58;57800;60;160;1;5488;0	01165;32	919;5	359;19	6417;21	5008;21	9275;28	5976;22	5726;53	7368;25	8374;37	401;39	2035;36	7558;59	3284;26	7473;4	331;16	1946;17	6746;18	0219;23	3285;18	5484;43	0191;20	3739;29	5501;30	9891;29	0237;47	5721;9094	8182;2685	4895;6936	1282;7219	1547;7231	1234;8498	8761;6380	9772;6767	1663;7411	0119;7834	1547;7958	5992;6883	4293;5066	0004;3	0061;2
0;42;24	55775234;1;0;0;0;1;0;0;0;5	1745;GG;1	621664704;30;10	8454;4	2341;62	1818;1	95E-05;0	014493;825;62;51;51300;69;90;1;5603;0	01152;40	1668;1	6103;15	4313;19	4398;20	336;31	888;4	9391;75	5029;35	2939;56	8392;61	0538;72	2361;77	1752;33	1857;1	2861;12	3942;15	6574;16	3973;26	2303;3	9447;61	8453;28	5656;46	7836;50	2256;59	2362;63	181;14546	1276;742	0034;8767	646;10178	0726;10447	3333;13326	6133;2395	9177;5758	6739;12918	6821;11745	235;11071	293;6613	9152;5240	2592;4	0789;7
0;41;24	91349481;1;0;0;0;0;1;0;0;8	5023;AG;2	289032378;29;10	8357;4	0604;62	1787;1	97E-05;0	017241;817;62;51;50800;58;90;1;4846;0	01079;48	5093;0	085135;28	1849;30	5163;31	2364;41	5319;31	7294;78	3612;29	0559;47	2487;49	436;46	7556;78	4851;47	213;0	08286;27	4317;29	7008;30	4016;40	422;30	8815;76	2671;28	2794;45	986;48	1148;45	5061;76	3876;14293	1581;145	1155;11054	1776;11634	8427;11745	6794;13745	3642;9284	1943;7029	1628;11597	6932;12411	7111;12343	1825;9926	2316;6839	527;2	6954;2
0;42;24	31412397;1;0;0;0;0;1;0;0;8	4417;AG;2	206948781;30;10	9384;4	2195;62	0728;1	78E-05;0	014706;907;61;56;56300;68;80;1;6090;0	01198;42	5993;0	080784;26	8447;28	2529;28	7754;36	9217;16	6334;82	4385;38	7376;53	7689;55	0221;65	9109;82	5443;41	4181;0	078544;26	1004;27	4695;27	9775;35	8979;16	1722;80	1526;37	6635;52	278;53	4964;64	0833;80	2555;15304	2385;119	1019;11081	6311;11481	026;11694	1916;14211	2811;7235	9306;7611	0123;13490	5825;13034	2355;12889	6259;10943	668;7484	1776;2	7729;2
0;43;30	10211858;1;0;NA;NA;0;1;0;0;6	7272;GG;1	773042229;30;10	732;4	2047;62	2283;2	18E-05;0	014925;736;61;46;45800;67;190;1;5021;0	01073;52	8604;0	014441;22	8424;29	7645;30	7516;44	7336;45	977;99	844;44	688;69	123;76	3044;53	8976;99	8746;53	1178;0	014511;22	9537;29	9095;30	9014;44	9515;46	201;100	3304;44	9056;69	4597;76	676;54	1601;100	3611;20840	822;25	0999;12120	2232;14590	3218;14938	7036;19075	6789;12921	4224;7555	6124;18289	4987;16842	9203;15641	7751;13413	6582;7513	6569;3	6669;1
0;54;26	19618735;1;0;0;0;0;0;0;1;10	6862;GG;2	215361381;29;10	9647;4	1109;62	2174;1	73E-05;0	016393;929;61;58;57800;61;110;1;5505;0	01169;27	2435;0	055132;13	1481;14	943;14	943;21	6897;8	1377;57	3894;29	5348;42	1668;43	9764;49	3199;57	4576;22	0094;0	043715;10	5135;11	9686;11	9686;17	4381;6	4524;46	2927;23	7897;34	0921;35	5691;39	8944;46	3468;8277	8363;64	6145;4011	8525;4368	5269;4368	5269;6873	2907;2453	7281;4001	086;6997	6418;5599	1917;5481	8506;4972	0043;3973	9637;3	1654;6
0;41;21	09375;1;0;0;0;0;1;0;0;20	5367;AG;2	873436962;28;10	8648;3	5553;100	3839;1	91E-05;0	028571;521;100;52;52300;35;150;0;4388;0	0107;29	232;0	65576;23	5964;24	3826;24	852;27	4205;13	2921;49	1908;20	1209;25	0557;25	9187;36	6156;49	9077;28	2886;0	94643;22	6497;23	4381;23	908;26	4898;12	1572;46	5962;18	7961;23	6968;24	567;35	4475;47	6047;7233	6597;454	2785;6430	0253;6548	8084;6592	19;6986	7352;3375	724;4528	933;6381	3469;6660	3831;6718	0785;6127	4316;4202	1546;2	322;3
0;44;20	56880661;1;0;0;0;0;1;0;0;19	7952;GG;2	794110446;28;10	9734;3	8067;100	5172;1	72E-05;0	022222;580;100;58;58300;45;90;0;5034;0	01131;38	2413;8	3724;30	2181;31	213;31	7372;35	2021;15	7357;57	592;27	3437;34	5481;35	5426;50	5496;66	2853;37	9883;9	1986;30	6678;31	5816;32	0632;35	2571;15	6035;53	31;24	2042;30	7644;31	6692;47	2241;62	8276;10803	4778;4054	486;9441	5567;9672	2529;9751	735;10369	1662;5033	3704;8723	6012;9358	9421;9684	1366;9690	1138;8605	0867;5990	4581;2	5188;5
0;56;22	40817899;1;0;0;0;0;1;0;0;21	1124;GG;2	795735767;28;10	9561;3	8067;100	3503;1	75E-05;0	022222;571;100;57;57300;45;100;0;4954;0	01129;43	007;7	5694;31	1096;33	2475;33	9644;38	9154;17	8651;66	5797;30	6518;40	5026;42	5637;56	6018;74	467;44	4933;7	831;32	1847;34	3965;35	1382;40	2603;18	4825;68	8806;31	7111;41	9023;44	0346;58	5579;77	0405;13315	3331;4039	7871;11660	4204;12016	9311;12005	5165;12708	4315;6283	5243;9976	6368;11490	2227;12285	3912;12502	5176;10583	7206;7155	5864;2	5615;3
0;43;24	97704316;1;0;NA;NA;0;0;0;1;12	4603;GG;2	250666164;29;10	7211;3	9318;62	1399;2	21E-05;0	019608;729;61;45;45300;51;100;1;4165;0	00947;45	2346;6	4942;24	3056;26	134;26	8872;38	1059;43	6904;75	1477;35	7236;55	0392;56	9647;38	2359;81	9263;42	3742;6	0835;22	7686;24	4814;25	1869;35	6963;40	9276;70	3957;33	4646;51	5588;53	3625;35	8181;76	7457;15843	234;3862	6348;11436	5391;12040	3798;12204	2119;14498	724;11466	6377;10432	8584;13518	4668;13887	3451;13749	8665;10271	6465;7745	9973;3	0268;10
0;54;23	03004535;3;1;0;0;0;1;0;0;8	042;GG;2	022268438;29;10	7189;4	0431;62	0879;2	21E-05;0	017544;728;62;45;45200;57;70;1;4347;0	01008;32	4433;9	2168;18	2307;18	7261;19	2121;27	2588;26	5248;53	7388;30	2843;44	0659;44	552;36	7532;63	278;32	3783;9	1984;18	1942;18	6886;19	1737;27	2043;26	4718;53	6313;30	2237;43	9778;44	4628;36	6797;63	1514;11595	8676;4827	9407;7828	578;7921	5772;8074	1163;9855	5934;6045	3786;8218	1591;10079	6096;9323	4507;9285	1982;6327	499;5485	4844;3	4353;2
0;41;24	38237298;1;0;0;0;0;0;0;1;9	3669;GG;2	20984927;29;10	516;3	9318;62	226;2	71E-05;0	019608;593;61;37;36900;51;70;1;3448;0	00894;25	7305;1	5612;13	5132;16	6806;16	6806;21	6794;18	9779;44	0057;19	4733;28	6202;31	6675;26	6745;45	6524;21	5247;1	3234;11	2504;13	8824;13	8824;18	1003;15	6094;37	3638;16	8518;24	5848;27	117;23	1503;38	7598;7795	8618;1086	9781;5798	7992;6508	9005;6508	9005;7302	9123;5593	8238;5010	4174;6556	0345;7166	7565;7124	3244;5862	9702;4321	1892;2	8645;2
0;41;21	63331531;1;0;0;0;0;1;0;0;17	7807;GG;2	514146634;31;11	0365;4	2195;60	1744;1	61E-05;0	014706;1032;60;62;62100;68;80;1;7298;0	0131;67	894;8	6702;42	6403;46	8597;47	7923;58	686;33	57;116	3815;56	343;77	648;82	0583;91	8703;125	4403;48	8449;6	2376;30	6767;33	7123;34	3831;42	2204;24	1512;83	7282;40	5348;55	8622;59	0351;66	0942;90	2454;15105	232;3412	2517;10514	707;11253	2935;11497	8878;13457	4232;5473	8982;10798	558;13611	3892;13380	8137;13245	675;10603	6542;8337	5952;2	6813;3
0;55;25;1;0;0;0;0;1;0;0;6	8236;GG;1	64774108;30;11	5109;4	4773;62	0647;1	00E-05;0	011364;1608;62;100;99800;88;100;1;11219;0	01896;35	2377;3	1378;7	0046;5	0977;5	2845;22	1304;7	7023;75	3527;41	2959;73	4263;71	326;71	0085;78	7108;26	4913;2	359;5	266;3	8324;3	9728;16	6374;5	7905;56	6493;31	0458;55	2011;53	622;53	3834;59	1739;14295	9734;1935	876;4227	098;3037	6328;3158	6983;10972	5913;2234	9459;6517	6722;13512	8364;7123	4372;7874	5037;6120	2273;5455	2115;5	384;3	5343;4
0;45;26	67487432;1;0;0;0;1;0;0;0;14	7412;GG;2	362275744;31;10	781;4	1431;60	125;2	08E-05;0	015873;800;60;48;48100;63;70;1;5634;0	011;45	1366;17	7198;29	4755;30	5516;31	0078;39	3387;28	1837;60	4372;32	6962;47	5842;48	5687;50	4084;78	5921;34	7734;13	6514;22	708;23	5371;23	8885;30	3067;21	7128;46	561;25	1893;36	659;37	4174;38	8348;60	5476;10742	9406;6088	9205;8368	4933;8640	6123;8679	6188;9802	0552;6127	3187;9649	5267;8998	0641;9823	8805;9846	0763;8111	3341;6337	5717;2	6061;2
0;41;22	265625;1;0;0;0;1;0;0;0;10	2997;GG;2	252012882;27;10	6759;3	7136;100	464;2	31E-05;0	02439;431;100;43;43300;41;80;0;3341;0	0086;26	9077;6	4931;16	0898;16	9098;17	3249;22	4502;25	6263;40	0531;19	2797;29	4512;30	1924;21	1497;46	7761;26	9823;5	5267;15	3541;16	2827;16	7721;22	4822;26	0572;40	0609;18	2744;29	0646;29	979;19	7795;45	8367;8160	18;3017	0833;6282	9987;6505	5948;6563	2161;7478	5332;5909	251;5945	1409;6703	3788;7069	3699;7101	8265;5156	5153;4154	9025;3	0914;3
0;55;29	71428571;3;1;0;0;1;0;0;0;4	4567;GG;1	320881437;29;10	8097;4	2627;62	1859;2	02E-05;0	014085;796;61;50;49500;71;100;1;5075;0	01128;45	1557;0;6	8686;15	4523;15	4523;32	4513;35	1243;90	7466;43	0058;74	9621;83	0521;55	6243;90	7486;44	5787;0;6	7809;15	2548;15	2548;32	0366;34	6755;89	5871;42	4563;74	0044;81	9909;54	9136;89	5891;22328	3879;0;5950	5694;10855	1546;10855	1546;18496	4738;10403	5456;6073	5981;20374	9372;13789	7212;10618	1215;11057	8733;6074	018;6	9852;0;18	4172;13	598;13	598;8
0;54;27	04164413;3;1;0;0;0;1;0;0;12	6196;GG;2	327467097;29;10	4745;3	7842;62	2144;2	82E-05;0	022727;569;61;35;35400;44;80;1;3220;0	00832;23	442;8	9191;13	6517;14	0633;14	2874;18	5471;19	2275;31	9546;17	0873;26	7912;27	2253;21	8512;41	0787;25	5383;9	8515;14	9138;15	3508;15	6049;20	4243;20	9884;31	9341;15	9315;26	4039;26	875;21	0204;42	0088;6900	3529;2824	5153;3709	818;3777	2019;3797	0584;5118	2484;3731	9843;4942	9847;5646	6444;4781	6414;4806	6611;3796	1768;3807	9984;2	731;2
0;40;32	69916766;1;0;0;0;0;1;0;0;6	4469;GG;1	795593215;31;10	9682;4	3041;60	166;1	72E-05;0	013514;964;60;58;58000;74;170;1;7085;0	01351;76	3886;3	5295;35	1105;40	9346;42	0301;62	852;35	1621;131	5931;57	4887;93	314;98	9136;100	182;135	3441;67	0866;3	187;30	1109;35	1708;36	1848;54	6935;28	3923;117	2675;52	2276;84	4671;89	4255;92	2596;120	6519;21866	1842;1855	3194;13281	1773;14563	7523;14942	0669;19744	0466;9179	213;10144	3768;18588	2845;16961	3584;16526	9936;12983	2651;8751	3028;3	2211;2
0;48;25	40281608;1;0;0;0;0;0;1;0;6	8789;AG;1	87113986;29;10	4857;4	0431;62	2609;2	79E-05;0	017544;575;62;36;35800;57;110;1;3528;0	00905;39	868;0;17	162;21	974;22	7519;33	3814;37	4621;73	7528;32	7387;51	0101;55	9048;36	2999;73	762;38	9984;0;16	7876;21	4946;22	2556;32	6532;36	6449;72	1439;32	0245;49	8974;54	6853;35	5081;72	153;17034	3332;0;10014	7993;11865	8913;12083	289;15688	6953;11079	8885;6334	7101;15006	4964;13462	0318;12608	2699;10443	6333;6316	2765;3	7801;0;3	5266;3	672;3	6868;3
0;56;38	66666667;3;1;0;0;0;1;0;0;2	9271;AG;1	471032312;30;11	4669;4	5433;62	0936;1	05E-05;0	010638;1538;61;96;95500;94;130;1;10982;0	0198;52	0214;8	2676;12	71;12	3537;12	71;31	8045;25	8389;108	2809;64	4861;104	0495;103	7684;90	9206;116	7595;37	272;5	9236;9	1064;8	8511;9	1064;22	7871;18	5129;77	5805;46	2027;74	5488;74	3474;65	1423;83	6552;20599	3564;2297	8579;4335	7961;4136	8256;4335	7961;14369	6896;8612	4683;7488	4121;18983	5099;8531	7303;8608	6717;11343	0075;6763	0617;7	7074;2
0;55;24	25867407;1;0;0;0;0;0;0;1;8	2568;GG;2	263816512;30;11	7943;4	5433;62	0609;7	55E-06;0	010638;2135;62;132;132500;94;70;1;14985;0	02422;57	8501;8	8098;31	6927;35	4651;36	2008;49	0849;45	5061;98	6117;48	5418;71	5575;75	2882;62	2522;107	7583;74	6407;11	332;40	8959;45	7723;46	7215;63	3395;58	6427;127	3096;62	6714;92	3533;97	1759;80	4321;139	0748;12596	4315;3689	4624;9413	3964;9962	7382;10091	6461;11772	6323;8272	5177;9282	5652;10829	0926;11455	4398;11522	2411;8535	6363;6830	3122;3	3655;2
0;56;24	38237298;3;1;1;0;0;1;0;0;6	2342;GG;1	842606295;28;10	5348;3	9512;62	1488;2	66E-05;0	019231;605;62;38;37600;52;100;1;3199;0	00872;31	5096;0	019149;13	2619;14	11;14	6798;26	9456;24	8728;57	9309;25	5829;43	2806;43	8505;33	0876;57	9604;31	4299;0	019101;13	2284;14	0743;14	6427;26	8775;24	8099;57	7844;25	5182;43	1712;43	7396;33	004;57	8139;13868	2195;50	7314;8397	1784;8822	3139;9065	6172;13043	1498;9899	9976;5231	0297;12356	2487;10970	8306;10827	1152;9984	5115;5173	8113;3	6894;2
0;41;39	44207394;1;0;0;0;0;1;0;0;2	3569;GG;1	128949493;30;11	4783;4	5747;62	0823;1	04E-05;0	010309;1556;61;97;96600;97;90;1;11211;0	02032;86	0179;0	3296;9	9748;11	2992;12	6328;61	1416;66	8528;166	166;74	8987;154	7049;156	0219;99	6941;166	5469;83	3236;0	42887;11	4905;12	8239;14	2617;60	3602;61	9874;159	2476;71	3666;146	412;147	6196;97	7581;159	7455;35704	7865;233	2319;6014	5011;7002	0376;7963	8467;30745	9246;20574	4147;8712	8232;33192	6164;13941	4827;13176	3437;21320	7665;8481	1105;4	6663;2
0;41;25	29937595;1;0;0;0;0;0;1;0;2	9545;AA;1	296731263;29;10	893;4	3307;62	1247;1	86E-05;0	013158;866;61;54;53800;76;70;1;5540;0	01158;56	4806;2	2801;11	8917;12	2948;12	2948;40	542;7	5828;111	3484;53	9505;100	7369;101	3788;106	0908;113	6736;58	1117;2	346;12	2352;12	6499;12	6499;41	7128;7	8018;114	5641;55	5086;103	6462;104	3066;109	1547;116	9565;29108	3611;892	3113;8382	3497;8768	9035;8768	9035;24287	0038;4581	8326;7790	4337;26523	8796;13295	209;12928	7021;10558	8443;7489	5252;8	0136;6
0;50;25;1;0;0;0;0;0;1;0;7	4414;GG;1	805384611;29;10	5991;3	9703;62	1705;2	49E-05;0	018868;645;61;40;40100;53;100;1;3747;0	00936;38	2201;0	63511;13	3557;18	0616;19	6069;31	3887;33	4331;70	9133;32	1521;52	8125;57	6866;38	1443;71	5774;32	0627;0	55021;11	1602;15	1132;16	4222;26	4068;27	6471;58	4342;25	9751;43	2963;47	3959;31	3605;59	0076;14162	0674;370	8797;7743	6956;9881	1407;10389	0961;13394	3348;10058	3992;5724	6498;12475	4589;11800	7591;10675	9922;9997	5041;5518	1929;3	9361;3	0735;4
0;49;38	671875;1;0;0;1;1;0;0;0;3	896;GG;1	442588333;29;10	893;4	2767;62	1247;1	86E-05;0	013889;866;61;54;53800;72;130;1;5487;0	01055;44	5523;1	7677;9	9073;10	8168;11	898;33	7676;32	993;90	2178;45	3483;80	5938;81	694;59	0307;92	0237;42	0914;1	6701;9	3601;10	2193;11	2408;31	9024;31	1705;85	2345;42	8434;76	1421;77	1815;55	7701;86	9406;21888	1509;653	8394;7134	3078;7823	8647;8624	6087;18953	2526;15334	2992;7791	3598;20048	7343;12800	5676;12296	0667;15932	1971;7683	7908;6	5445;2
0;41;26	76977989;1;0;1;0;0;1;0;0;6	4718;GG;1	836771594;30;10	9699;4	2485;62	139;1	72E-05;0	014286;935;62;58;58100;70;60;1;6308;0	01232;37	9217;3	5336;16	2519;18	9439;19	4894;30	5233;9	5622;71	9049;36	7122;56	1113;58	7834;66	0385;75	6007;37	328;3	4782;15	9975;18	6473;19	1843;30	0455;9	4125;70	7792;36	1375;55	2328;57	8631;65	0046;74	4171;14687	2612;1877	9417;7551	3898;8864	5138;9129	8943;13124	6676;3484	1995;7657	2564;13119	2289;11097	6798;10434	1654;8139	8458;6294	2965;3	4372;5
0;56;27	51338489;3;1;0;0;0;0;0;0;9	7627;GG;2	333141829;29;10	779;4	0073;62	0957;2	08E-05;0	018182;773;62;48;48000;55;100;1;4451;0	00998;33	8116;12	0156;20	7796;21	1734;21	1734;28	0579;26	6219;50	3568;28	2001;41	103;41	5131;36	0645;62	6865;32	8401;11	6703;20	1826;20	565;20	565;27	2517;25	857;48	9099;27	3898;39	9219;40	3203;35	0283;60	8853;11091	7794;4579	9723;6974	328;7094	2931;7094	2931;9455	9752;6864	4912;8422	3476;9439	0766;8839	135;8825	4245;7342	5241;6070	5425;2	8705;2
0;56;25	52964487;2;0;0;0;0;1;0;0;9	8301;GG;2	100706738;29;10	6596;3	9703;62	0991;2	35E-05;0	018868;686;62;43;42600;53;100;1;3963;0	00967;21	2788;0	053849;9	3635;12	3719;12	8772;17	6931;14	9169;44	9772;23	2111;32	1695;35	3747;30	1297;45	0466;21	7718;0	055097;9	5804;12	6586;13	1755;18	1031;15	2625;46	0192;23	7489;32	9148;36	1943;30	8278;46	0903;7870	3005;98	7251;4134	5904;5564	8686;5653	0923;6734	7939;5372	5799;4268	2656;7435	8304;6806	1706;6166	9842;5930	3339;4185	1443;3	0979;1
0;54;29	76190476;2;0;0;0;0;1;0;0;9	1253;GG;2	181400474;31;10	8415;4	2341;60	1176;1	96E-05;0	014493;850;59;51;51100;69;90;1;6118;0	01184;56	1709;16	6532;30	8084;32	4083;32	4083;45	9938;30	4793;89	8971;49	4549;74	0824;75	5943;76	6589;107	1382;53	4154;15	8363;29	2971;30	8185;30	8185;43	7376;28	9842;85	4872;47	0289;70	4483;71	886;72	8984;101	8826;17970	4461;7085	1493;10745	1904;11166	3481;11166	3481;15392	9635;7353	4442;12423	4439;15508	4909;13322	2713;13198	9172;10400	2775;8171	9895;2	8308;2
0;42;20	37037037;1;0;0;0;0;1;0;0;18	2596;GG;2	683968891;29;10	6919;3	8712;62	1469;2	27E-05;0	020833;708;61;44;44000;48;110;1;3985;0	00947;27	7307;0	055022;21	502;22	4276;22	8813;25	5634;22	8431;44	7862;16	702;21	9814;22	8904;22	0195;44	8627;21	3362;0	042334;16	5438;17	256;17	6051;19	6687;17	5757;34	4589;12	8507;16	9127;17	6121;16	942;34	5178;8530	8762;56	7809;8014	632;8143	4562;8202	9398;8341	0708;5967	2838;4811	1387;6788	4541;7630	6581;7726	31;6077	0096;4740	4017;2	6615;2
0;54;19	33372992;1;0;0;0;0;0;1;0;20	6634;GG;2	843702141;27;10	71;3	5553;100	6742;2	23E-05;0	028571;445;100;45;44800;35;70;0;3403;0	00869;21	4269;3	3092;16	4887;16	8091;17	1895;19	6359;13	4643;34	1096;15	7554;20	3892;20	7696;24	1143;37	5787;20	8199;3	0971;16	2027;16	5021;16	8442;19	1228;12	5765;32	4301;14	487;18	8458;19	1878;23	1134;35	69;5771	4253;1370	8449;5057	9753;5146	8762;5181	3975;5504	6725;3677	6616;4036	2713;5050	0642;5231	2528;5267	4553;5069	1913;3359	7021;2	8368;1
0;43;20	54988662;1;0;0;0;0;1;0;0;18	2923;GG;2	719465686;27;10	7032;3	6109;100	6787;2	25E-05;0	027027;442;100;44;44500;37;80;0;3371;0	00876;23	9563;6	0076;17	7801;19	9536;20	3879;22	5671;21	7891;33	409;15	2799;19	2371;21	4032;17	8359;39	625;19	1661;5	0911;14	3228;16	0272;16	3678;18	0767;17	4241;26	1986;11	9822;15	0853;16	784;14	029;31	4531;7397	1131;2802	8574;6832	7958;7098	3132;7117	6071;7353	0173;5189	312;5680	9307;6147	796;6761	1728;6928	1147;4935	8594;4006	8747;2	6525;6
0;52;29	76190476;2;0;0;0;1;0;0;0;7	344;GG;1	924792818;29;10	9716;4	0604;62	1795;1	72E-05;0	017241;936;61;58;58200;58;160;1;5490;0	01179;37	9043;0;20	9711;24	428;24	9297;31	4968;30	1464;72	6612;33	8119;47	7315;51	1149;42	5148;72	6612;31	5878;0;17	4764;20	3572;20	7753;26	248;25	1227;60	5526;28	1773;39	7773;42	5969;35	4299;60	5526;11218	3079;0;7467	6531;7790	5621;7860	1056;9265	4449;6613	6536;5251	4245;9910	5008;8916	0085;9142	3362;7190	9144;5251	4245;2	908;0;2	5788;2	6485;2	6554;2
0;48;22	32142857;1;0;0;0;0;1;0;0;16	8111;GG;2	528323675;29;10	8158;3	9512;62	1723;2	01E-05;0	019231;801;62;50;49800;52;120;1;4558;0	01005;33	8334;13	8027;23	5089;23	5089;24	0624;29	6608;28	8847;42	5514;22	0984;32	6213;32	6213;27	799;56	6837;28	9557;10	9614;19	7226;19	7226;20	2407;25	4344;23	6556;36	0174;17	677;27	0123;27	0123;23	5974;47	253;9342	3092;4399	7664;7455	985;7455	985;7610	4711;8790	5293;6390	5296;7081	7847;7732	7196;8036	6833;8036	6833;6025	7642;4763	3575;2	5634;2
0;52;28	71047933;2;0;0;0;0;1;0;0;3	3864;AG;1	625355499;30;11	3644;4	5218;62	1037;1	16E-05;0	01087;1388;61;86;86200;92;90;1;9903;0	01806;62	4603;0	093049;24	7274;32	0481;33	3225;50	5051;37	8561;115	8253;51	1197;82	6322;90	3858;78	0986;115	9547;80	6069;0	12002;31	9118;41	3574;43	0012;65	1649;48	8302;149	566;66	0629;106	7317;116	7356;100	9027;149	7329;18358	5984;98	7228;10260	1762;12592	2134;12973	9798;16784	1241;11648	8215;6809	8396;16252	8125;14489	8334;13138	9402;12842	9583;6695	6486;3	5947;1
0;48;28	62879239;2;0;NA;NA;0;1;0;0;12	0537;GG;2	418823447;30;10	8036;4	0604;62	1212;2	03E-05;0	017241;792;61;49;49200;58;150;1;5169;0	01065;50	592;17	7785;31	004;32	1864;32	8288;42	3028;45	1924;67	7513;34	6662;53	2164;54	4996;40	8527;86	0451;50	493;17	7437;30	9434;32	1235;32	7646;42	2201;45	104;67	6188;34	5984;53	1123;54	393;40	7729;85	8769;14015	2816;8092	3562;10821	9444;11012	0911;11169	4664;12951	4719;10882	6299;12358	5466;11172	2206;12159	8437;12206	1146;9439	3366;7742	1919;2	6141;2
0;44;30	42719786;1;0;1;0;0;0;1;0;5	8728;GG;1	499309347;30;10	7233;4	2341;62	1067;2	20E-05;0	014493;731;62;45;45400;69;70;1;5018;0	01076;57	4521;1	8781;11	688;14	8816;15	5377;43	0773;49	2268;102	1426;45	1757;88	6106;91	9845;54	9214;104	1483;52	412;1	6953;10	5505;13	4378;14	0301;39	1131;44	6088;93	0477;41	0319;80	8281;83	8783;50	2494;94	8582;20801	4042;1064	5134;6269	0985;7976	634;8236	9691;17878	7707;14631	8076;7982	4651;18491	1183;12502	1813;11431	7584;13698	5005;7230	9444;4	8587;4
0;56;32	87688723;1;0;0;0;0;1;0;0;13	6979;GG;2	344691798;31;10	8238;4	1271;60	1198;1	99E-05;0	016129;835;60;50;50200;62;90;1;5841;0	01123;65	7858;12	798;37	6528;42	5074;43	5945;56	2096;23	7436;109	385;55	126;79	0331;84	0086;98	884;122	6276;63	8294;12	4174;36	533;41	2432;42	2981;54	538;23	0375;106	132;53	4866;76	6827;81	5103;95	9433;118	9808;21164	7212;6223	4506;14941	4266;16043	8813;16309	8397;19070	7261;7015	971;14726	4291;18771	1202;18528	8782;18485	4273;14215	5763;10457	8135;2	6804;2
0;42;22	67995241;1;0;0;0;0;1;0;0;10	4571;AA;2	32592669;29;10	6502;3	9703;62	0588;2	37E-05;0	018868;680;61;42;42200;53;120;1;3929;0	00967;23	3404;5	7972;12	9883;13	5582;13	9003;19	0546;2	7589;34	8456;17	0178;26	9759;27	5574;38	1173;40	8762;20	1836;4	7407;10	903;11	3993;11	6987;16	343;2	2401;29	8356;14	124;23	0672;23	5849;32	5258;34	7659;6828	8994;2704	2226;4790	8087;4960	8177;5101	6816;6194	184;1492	6773;5384	7521;5323	5308;5599	7951;5545	5771;4728	4571;3920	8852;2	5204;2
0;43;25	35154137;1;0;NA;NA;0;1;0;0;8	8716;AG;2	001437896;29;10	9561;4	0775;62	1475;1	75E-05;0	016949;922;62;57;57300;59;90;1;5429;0	01152;39	6756;0	092592;20	6941;23	7302;24	3247;31	8558;36	8849;81	4018;40	5788;57	2043;60	2218;44	6441;81	5289;39	6368;0	092502;20	6739;23	707;24	3009;31	8246;36	8488;81	3223;40	5391;57	1484;60	163;44	6004;81	4493;15043	4174;100	1602;9226	4271;10109	3809;10306	9547;12530	5191;10346	7541;7048	1283;13878	2246;12239	658;12032	3204;9989	0043;6943	338;3	013;1
0;48;24	11150747;1;0;0;0;0;1;0;0;8	9095;GG;2	435763935;31;10	7643;4	2047;60	1781;2	11E-05;0	014925;786;59;47;47300;67;100;1;5661;0	01121;51	7905;4	304;27	3706;29	6313;30	1747;42	3146;21	2202;87	4469;39	3586;61	776;63	9943;70	7305;91	9507;51	7905;4	304;27	3706;29	6313;30	1747;42	3146;21	2202;87	4469;39	3586;61	776;63	9943;70	7305;91	9507;15034	5857;2541	2566;10232	0136;10582	1012;10644	1699;12787	6373;8147	2778;9812	4733;12190	9302;12680	1397;12733	4926;12035	8412;8186	4742;2	9512;9
0;43;21	1552942;1;0;0;0;0;1;0;0;15	0733;AG;2	507228007;30;11	1718;4	2341;62	0961;1	41E-05;0	014493;1145;62;71;71100;69;70;1;7582;0	0126;53	786;21	6638;34	7022;33	3041;34	0242;46	3952;40	4404;78	1206;45	4959;66	2595;64	8837;59	8433;100	2837;60	4756;22	8551;38	889;37	325;38	1408;52	2079;44	7047;88	1376;49	9596;73	4903;71	893;66	9264;111	6311;9579	1388;4369	7854;6656	9022;6424	0901;6551	0511;8604	3905;5109	4268;7276	3153;8290	9948;7699	7622;7776	3986;6110	1487;5170	7477;3	023;2
0;44;22	14532872;1;0;0;0;1;0;0;0;13	5467;AG;2	554044582;29;11	0021;3	9512;62	1118;1	67E-05;0	019231;966;61;60;60000;52;130;1;5429;0	01162;28	7614;6	386;20	101;21	0995;21	436;25	5499;22	0681;39	3018;16	7887;24	5019;25	5277;23	8698;45	9379;26	2123;5	1704;18	0758;19	0836;19	405;23	3554;19	1662;34	6839;13	5323;20	6682;21	7089;20	9071;40	0732;7195	7632;2979	5287;6260	5513;6342	4319;6345	0719;6653	8028;5226	1446;6609	6121;5926	1158;6844	1617;6998	443;5673	2661;4588	4253;2	4446;2
0;56;23	38435374;1;0;0;0;0;0;0;1;6	861;GG;1	575216732;29;10	7643;4	1744;62	1551;2	11E-05;0	015385;761;61;47;47300;65;70;1;4692;0	01073;28	2738;0;6	5517;12	4988;13	2868;20	1434;24	8019;62	4975;33	1197;49	2107;55	5394;37	6956;62	4975;26	71;0;6	1652;11	7765;12	5109;18	9416;22	3909;59	3062;31	5151;46	7953;52	7643;36	9152;59	3062;10696	1027;0;4208	8706;6806	5647;7109	1798;8642	927;6608	7116;4201	8467;10092	3731;8819	6076;7201	3118;6994	9511;4201	8467;4	6486;0;9	8413;7	3778;7	0407;5
0;42;26	57312925;1;0;0;0;0;1;0;0;6	0217;GG;1	755907217;29;10	7277;4	1109;62	2101;2	19E-05;0	016393;733;61;46;45600;61;100;1;4436;0	01021;33	8197;2	3321;16	462;19	7924;20	3949;28	8901;2	7528;67	9891;35	2711;50	0421;53	2817;67	6842;70	437;33	7205;2	3253;16	4137;19	7343;20	3351;28	8054;2	7447;67	7896;35	1677;49	8953;53	1253;67	4856;70	2303;13411	6853;1246	5173;9112	957;10279	9157;10449	1778;12663	912;1598	1895;6919	9997;12508	697;11955	5081;11618	4804;6809	7134;6054	3051;4	681;2
0;56;26	34649403;1;0;0;0;0;0;0;0;10	2392;GG;2	253007101;29;10	5966;3	9318;62	1118;2	50E-05;0	019608;644;62;40;40000;51;90;1;3716;0	00947;46	8442;9	8675;28	4752;32	0433;32	9648;40	787;42	7125;70	9226;33	1319;48	1725;51	9698;38	4248;81	1374;46	3845;9	7707;28	1958;31	7288;32	6413;40	3867;42	2933;70	2265;32	8068;47	6998;51	4598;38	0477;80	3411;15072	6029;5091	7299;12398	1042;13145	5994;13348	8292;14451	4032;11897	3424;10866	1145;12579	2079;13827	1346;13838	9588;10895	1315;7652	499;2	9375;2
0;42;25	51020408;1;0;0;0;0;0;0;1;7	7986;GG;2	164093388;29;10	4133;3	7612;62	243;3	00E-05;0	023256;535;62;33;33300;43;150;1;2992;0	0081;19	7657;3	138;10	8478;12	2483;12	6181;17	3965;6	1826;34	9954;18	0837;25	6464;27	0457;32	0819;38	2646;15	7363;2	4862;8	6712;9	7776;10	068;13	8487;4	9155;27	7187;14	2456;20	2399;21	3453;25	3924;30	3079;6118	4536;1484	9895;4272	1312;4548	1266;4605	6199;5518	8009;2410	5635;4294	1458;5195	7806;5094	5781;5111	5171;4223	8744;3454	3597;3	3741;2
0;43;20	703125;1;0;0;0;0;1;0;0;19	702;GG;2	76698199;30;10	8454;4	0073;62	2573;1	95E-05;0	018182;824;62;51;51300;55;90;1;5204;0	01072;32	1804;14	5549;26	0006;27	9054;28	3516;30	2914;30	8156;40	244;22	6262;26	9047;28	8081;24	4407;55	2563;27	1399;12	4495;22	0418;23	6194;23	9846;25	5894;25	2837;32	9284;18	267;21	791;23	3618;20	4919;45	7756;7135	1199;5691	75;7032	363;7121	217;7144	303;7221	3024;5822	3443;7655	6326;6028	1531;6788	4511;7028	6871;5384	1001;4469	3425;2	5724;3
0;48;24	76756592;1;0;0;0;0;1;0;0;11	6223;AG;1	860320728;31;10	9802;4	3567;60	1434;1	70E-05;0	012821;976;60;59;58700;78;120;1;7254;0	01373;59	8627;0	030785;29	213;31	7162;32	4747;45	714;36	0198;111	9336;49	7777;79	5111;82	0733;75	9661;111	9859;80	6494;0	037408;37	61;40	896;41	912;59	6348;44	9219;166	0593;81	9412;124	2107;127	5891;121	2008;166	1227;11563	5209;36	4187;5696	8757;6059	1025;6198	9616;8149	112;4398	4378;5202	1611;10066	5567;7740	9718;7700	6486;5910	441;5155	0346;3	1193;2
0;45;21	875;1;0;0;0;0;0;0;1;11	1991;GG;2	316018023;29;10	8277;3	989;62	069;1	98E-05;0	018519;812;62;50;50400;54;100;1;4645;0	01016;38	1995;11	7226;23	8793;24	3242;25	5813;33	0892;26	7565;52	6013;25	699;39	6898;40	3101;37	8778;64	6343;39	048;11	983;24	4098;24	8645;26	1496;33	8242;27	3508;53	7698;26	2699;40	5714;41	2055;38	7192;66	0701;12919	4267;5075	2407;9867	8092;10016	272;10367	8732;12163	8906;7724	8118;9669	9203;10660	6109;11277	1942;11309	5318;8725	2645;6736	1067;2	8988;2
0;54;21	04804761;3;1;0;1;0;0;1;0;9	2441;GG;2	301207537;27;10	7831;3	8501;100	4167;2	07E-05;0	021277;480;100;48;48200;47;80;0;3802;0	00927;28	0101;11	596;19	7797;19	7797;20	2009;24	7094;8	8642;41	7844;25	2206;33	5128;33	5128;44	8496;53	7137;22	0738;9	0933;15	5799;15	5799;15	9094;19	4648;6	9338;33	1877;20	1014;26	6436;26	6436;35	6192;42	553;9338	8884;5315	5497;8047	1113;8047	1113;8134	1194;8787	1373;3673	3448;8258	067;8237	406;8869	4137;8869	4137;7284	0648;5443	8346;2	4906;2
0;55;20	57613169;3;1;0;0;0;0;0;0;18	8304;AG;2	664970954;29;10	6942;3	8067;62	2003;2	27E-05;0	022222;709;61;44;44100;45;110;1;3956;0	0096;20	1106;0	19327;16	028;17	1653;17	5345;19	0574;16	5019;32	5809;12	4153;15	2973;16	4649;16	33;32	8318;15	5928;0	14985;12	4273;13	3092;13	5954;14	7762;12	7948;25	2616;9	6262;11	8608;12	7661;12	6614;25	4562;6178	3087;180	5819;5996	9659;6172	7789;6267	9466;6207	144;4506	9765;3695	5511;5319	8579;6023	2041;6082	662;4932	9781;3586	4945;2	5937;4
0;43;25	76571346;1;0;1;0;0;0;0;1;13	268;GG;2	402425213;30;10	7122;4	0431;62	1884;2	23E-05;0	017544;722;62;45;44900;57;100;1;4735;0	01008;19	8639;8	0306;14	0092;14	7267;14	9947;18	2288;19	5495;32	4152;20	3666;25	5943;26	3379;21	0394;40	589;16	5181;6	7522;11	6845;12	2717;12	4927;15	1622;16	0572;26	4239;16	4834;20	8029;21	4131;17	2384;33	2956;5333	7363;2254	0927;4064	3182;4276	6543;4344	868;5122	4176;4111	6216;4813	1502;4755	8161;5083	7103;5079	5325;3932	4504;3890	5322;2	4982;2
0;54;25	86451247;3;1;0;1;0;0;0;1;8	161;GG;2	002405796;29;10	7934;4	0943;62	1173;2	05E-05;0	016667;784;61;49;48700;60;130;1;4698;0	01069;32	6985;6	4692;17	2775;18	1365;18	6384;26	8098;19	3852;50	3553;23	5361;38	4021;39	385;37	6553;57	0405;32	8259;6	4944;17	3449;18	2072;18	7111;26	9144;19	4608;50	5516;23	6279;38	5518;39	5386;37	8021;57	2629;11002	3872;3437	9948;6827	4078;7127	4001;7237	0324;9767	0099;5959	8529;7212	2073;9560	1358;8409	7696;8372	545;7082	0252;5066	5089;3	3298;2
0;46;19	78997095;1;0;0;0;0;1;0;0;23	0222;GG;2	999440511;27;10	3797;3	4012;100	625;3	11E-05;0	033333;320;99;32;32200;30;80;0;2478;0	00692;28	1413;9	7414;23	5569;24	7413;25	1426;26	7546;13	9938;37	8746;19	3052;22	7475;23	9035;33	8963;47	8901;24	001;7	7878;19	6099;20	7336;21	1252;22	6729;10	9329;34	5211;18	1162;21	4089;22	5224;31	6013;42	5341;7125	6005;3406	6587;6398	2095;6622	2729;6711	1664;7000	5801;4018	3893;6118	937;6189	1837;6396	7273;6441	6325;6546	0982;4251	0563;2	363;2
0;44;24	77209671;1;0;0;0;0;1;0;0;10	5746;GG;2	139587088;31;10	8743;4	2905;60	1367;1	89E-05;0	013699;878;60;53;52800;73;100;1;6485;0	01253;29	0058;0	014767;16	1981;20	7679;20	7679;24	9028;12	6494;58	2708;28	6826;36	9846;41	5804;45	6582;58	3076;22	4324;0	011421;12	5272;16	0614;16	0614;19	2592;9	7828;45	0652;22	1825;28	603;32	1573;35	3109;45	0937;7579	0222;33	1327;5882	6684;6484	854;6484	854;6944	2265;3249	2301;4147	012;6639	5526;6950	7075;7165	5706;5685	3059;4096	076;2	8511;1
0;46;30	84627667;3;1;0;0;0;0;1;0;4	1807;AG;2	062363009;30;10	7621;4	2341;62	1871;2	12E-05;0	014493;759;62;47;47200;69;130;1;5197;0	01101;61	7539;0	46038;16	8109;15	18;15	18;46	6617;15	5374;117	5481;53	9771;102	4769;100	6702;102	5522;118	0896;62	4137;0	4653;16	9906;15	3422;15	3422;47	1603;15	7034;118	8041;54	5539;103	5719;101	7458;103	648;119	3514;25852	5717;478	2325;9443	5168;8106	5611;8106	5611;23212	5907;5209	4107;9444	8497;23072	844;13886	9521;14741	1731;12207	9094;9069	1491;7	4345;7
0;55;25	52964487;3;1;1;0;0;0;0;1;6	6832;AG;1	506214352;29;10	2989;3	9512;62	2642;3	37E-05;0	019231;477;62;30;29700;52;130;1;2838;0	00795;26	9992;0;5	5448;6	7687;7	1339;15	3564;27	5555;62	5514;34	0628;55	4175;56	6609;34	9959;62	5514;20	9339;0;4	2991;5	2482;5	5313;11	9066;21	3652;48	4993;26	4107;42	968;43	9321;27	1341;48	4993;12955	9834;0;3849	9808;4575	5066;4760	7152;8743	436;6561	8997;3725	6035;12587	8989;6927	3319;6379	5604;7073	1894;3725	6035;4	2997;0;3	076;3	1745;3	2583;3
0;41;23	58832922;1;0;0;0;0;1;0;0;17	739;GG;2	867729708;29;10	7211;3	8501;62	0548;2	21E-05;0	021277;730;61;45;45300;47;80;1;4085;0	0095;31	9692;0	20884;25	2695;27	4504;28	0335;30	2504;31	1199;55	4216;23	1587;27	623;29	856;24	5366;55	6565;24	5338;0	16027;19	3923;21	066;21	5134;23	2147;23	882;42	5316;17	7724;21	1984;22	9121;18	8299;42	7119;8039	7218;239	4046;7375	525;7532	8249;7588	7057;7829	4081;5921	8326;4480	9075;7116	3304;7345	9578;7489	7466;5863	129;4324	0029;2	7225;1
0;47;27	25088745;1;0;0;0;0;0;1;0;5	8332;GG;1	76430006;30;10	7852;4	2485;62	1622;2	07E-05;0	014286;777;61;48;48300;70;110;1;5325;0	01116;35	3405;0	31829;14	6936;19	4973;19	4973;28	9395;30	0731;65	4588;29	3202;45	548;50	561;35	7475;65	8206;29	0461;0	25512;12	0159;15	9461;15	9461;23	7157;24	2569;54	6382;24	8982;38	3449;42	4491;30	6712;54	9282;12779	3548;180	4392;8364	0889;9793	8672;9793	8672;11841	5323;8065	6393;5158	7568;11016	5539;11102	0097;10548	7021;7974	5607;5004	9933;5	3826;2
0;55;29	03178981;1;0;0;0;1;0;0;0;7	1964;GG;1	821982559;29;10	3417;3	8918;62	249;3	23E-05;0	020408;498;62;31;31000;49;100;1;2897;0	00801;36	3358;0	55502;12	7173;18	4568;20	0809;30	8178;33	2069;66	0594;28	6137;47	4529;53	3816;33	4182;66	6251;32	3382;0	49395;11	3181;16	4262;17	8717;27	4273;29	5535;58	7917;25	4657;42	2322;47	5086;29	7416;59	2952;15247	44;195	7744;8294	728;10967	7953;11579	4321;14761	2347;10991	3213;5952	6455;13018	7975;12496	3012;11042	2974;10207	565;5960	9791;4	7467;2
0;43;22	40817899;1;0;0;0;1;0;0;0;8	4203;AG;2	204116626;29;10	4688;3	9318;62	0811;2	84E-05;0	019608;567;62;35;35200;51;90;1;3308;0	00864;30	9751;10	7237;18	7862;19	2178;19	6216;25	5173;11	5633;49	5069;28	8706;40	9652;41	369;49	0235;60	5868;30	7322;10	6396;18	6388;19	0671;19	4677;25	3172;11	4726;49	1186;28	6441;40	6439;41	0445;48	639;60	1116;11023	6888;5664	8941;8102	9978;8189	7915;8247	5515;9916	888;5214	9242;9334	2478;9673	2302;9614	6157;9678	3259;8490	9576;6086	5127;2	8092;2
0;48;21	97133586;2;0;0;0;0;1;0;0;18	7361;GG;2	665567214;31;10	9169;4	1431;60	1528;1	81E-05;0	015873;916;60;55;55100;63;110;1;6381;0	01189;53	4639;14	627;34	4898;35	6002;35	6002;45	7264;44	8114;81	7319;42	4618;60	6662;61	7771;52	007;96	8184;62	8848;16	2173;39	8104;41	1835;41	1835;53	6403;50	4183;94	0091;46	8417;68	8812;70	2739;60	3512;110	7694;9240	1304;4206	6349;6836	1888;7015	7224;7015	7224;8355	2742;5898	9702;7849	233;7343	7004;7918	4328;7889	6143;6474	9536;5464	1682;2	4612;2
0;54;23	79535991;1;0;0;0;0;1;0;0;10	8211;GG;2	429172357;30;10	6805;4	0775;62	1429;2	30E-05;0	016949;700;62;44;43500;59;100;1;4637;0	00993;36	4283;16	0528;23	1577;23	1577;23	1577;30	4113;27	3691;43	4284;22	6319;36	3346;36	3346;32	4487;59	8179;34	3646;15	1434;21	8458;21	8458;21	8458;28	6886;25	8187;40	9682;21	3498;34	2763;34	2763;30	6106;56	4293;9955	9382;5864	436;7083	6681;7083	6681;7083	6681;8733	6867;6179	4373;8519	4945;7717	2357;8058	7203;8058	7203;6209	5449;5751	6397;2	5612;2
0;41;21	60493827;1;0;0;0;0;0;0;0;18	2177;AG;2	544909169;30;10	8218;4	0604;62	1588;2	00E-05;0	017241;806;62;50;50100;58;100;1;5256;0	01078;39	1152;14	2634;26	4589;26	9958;27	5326;33	8977;14	8146;53	9855;28	6968;41	0992;41	6359;53	8172;68	6317;39	2677;14	319;26	5621;27	101;27	6399;34	0299;14	8723;54	196;28	8087;41	2594;41	7983;54	027;68	8993;10873	8165;5512	3881;8645	7539;8871	5898;9005	6608;10265	9798;4637	4019;9449	3284;9288	0771;9841	772;9828	6191;8911	7415;6291	8868;2	7562;2
0;48;35	41715393;1;0;0;0;0;1;0;0;1	8024;GG;1	168734618;30;11	5079;4	4773;62	1099;1	01E-05;0	011364;1602;62;100;99500;88;70;1;11180;0	01898;65	7909;2	2552;9	258;14	3847;16	0824;47	0823;2	074;135	4561;65	5795;122	977;127	9829;135	6988;137	7728;55	5028;1	7577;7	5488;11	946;13	4264;39	666;1	6164;118	2364;58	8781;107	7298;112	0452;118	4255;120	042;27639	7155;409	2279;4588	8554;7891	9206;8909	8802;23707	1054;1158	6835;6927	4327;26593	7525;12507	897;10093	7934;7673	9717;6937	9122;9	8088;2
0;55;24	81632653;1;0;0;0;0;1;0;0;4	9029;GG;1	717509626;30;10	7558;4	2047;62	2016;2	13E-05;0	014925;754;61;47;46900;67;160;1;5130;0	01082;45	4186;5	0491;17	9744;21	8729;21	8729;34	6288;31	8765;77	9153;37	1649;60	7358;64	3911;51	2719;83	1483;44	0222;4	8939;17	4218;21	2004;21	2004;33	5641;30	8964;75	5197;36	0223;58	8684;62	4113;49	6955;80	5919;17519	4114;2694	5718;9384	3096;11266	0262;11266	0262;15130	5587;10063	6106;7948	3573;15477	4499;13138	7192;12194	0577;10681	504;6121	3594;3	9865;2
0;47;27	10204082;1;0;0;0;0;1;0;0;13	9312;GG;2	345726157;30;10	6736;4	0431;62	1583;2	31E-05;0	017544;695;61;43;43200;57;80;1;4559;0	00978;50	832;0	030924;28	5588;32	7148;33	7444;43	7172;34	0532;95	3458;43	3285;61	6596;66	0235;61	3507;95	4039;50	6824;0	030833;28	4748;32	6186;33	6451;43	5886;33	953;95	0653;43	2011;61	4782;65	8293;61	1703;95	1233;17269	3055;68	7447;12616	9393;13710	1673;13983	1253;16117	6067;7247	965;7835	6573;14675	8376;14545	9339;14457	2038;9932	8925;7762	1735;2	7615;1
0;45;29	96161169;1;0;NA;NA;0;1;0;0;5	7721;GG;1	367062702;31;10	7077;4	3944;60	1615;2	24E-05;0	012346;743;59;45;44700;81;90;1;5726;0	01176;42	2681;0	42563;8	2578;12	705;13	242;28	9374;5	0402;88	3639;44	2319;75	5822;80	2161;83	7841;88	8243;38	1;0	38366;7	4435;11	4522;11	9362;26	0839;4	5432;79	6501;39	8701;68	1289;72	3058;75	5219;80	0651;19849	251;367	1641;4738	0944;6669	2949;6982	9821;14889	0998;2650	0563;6176	6947;17941	163;10039	0332;8944	4684;7737	5814;5973	9163;4	0543;1
0;41;27	91551883;1;0;0;0;0;1;0;0;6	7207;GG;1	995281532;29;10	6016;4	0254;62	1329;2	49E-05;0	017857;647;62;40;40200;56;80;1;3792;0	00921;37	3304;8	5606;18	8903;20	2424;20	705;29	8891;6	5387;62	5455;33	3198;50	7269;51	8282;64	8932;71	4319;35	68;8	1821;18	0551;19	3475;19	7896;28	5677;6	2496;59	7804;31	8468;48	4843;49	5369;62	0243;68	2739;13016	0157;4438	7572;8361	9078;8805	2719;8981	3428;11726	1164;2393	7453;8646	8268;11506	701;10605	4951;10458	5643;7063	8613;5927	7315;2	8456;2
0;46;25	51020408;1;0;0;0;1;0;0;0;13	8826;AG;2	386635495;29;10	8532;4	0431;62	1394;1	93E-05;0	017544;832;62;52;51700;57;100;1;4912;0	01087;24	1871;0	023668;15	6082;15	907;15	907;20	4693;19	5645;42	3459;17	7415;26	2471;26	4889;22	8314;42	3959;25	8895;0	035756;16	9912;17	2961;17	2961;22	1275;21	1568;42	3113;16	0205;24	8459;25	0908;21	2301;42	3869;5679	4343;44	441;4017	8134;4024	1185;4024	1185;4898	2996;3864	3895;3446	2018;4865	088;4760	4585;4754	9258;3834	0355;3392	6124;2	3799;2
0;45;26	52851035;1;0;0;0;0;1;0;0;11	606;AG;2	275323642;31;10	7685;4	2047;60	1266;2	11E-05;0	014925;790;60;48;47500;67;90;1;5684;0	01117;27	7597;7	0621;15	5841;17	0536;17	5191;22	9025;27	054;46	4464;25	261;36	2435;37	7935;26	7086;53	7627;23	0224;5	6335;12	5;13	7386;14	1377;18	8061;22	027;38	8642;21	0409;30	5628;31	885;22	6735;44	7005;7923	6307;2770	1565;5206	9184;5596	1773;5819	8118;7185	5245;5667	5767;5916	2307;6917	1009;6782	5711;6622	6928;4888	9878;4196	0726;2	8669;3
0;56;31	4359113;3;1;0;0;0;0;0;1;2	5936;GG;1	118686164;31;10	8357;4	4886;60	1896;1	97E-05;0	011236;844;59;51;50800;89;100;1;6598;0	01286;60	439;0	60612;7	4812;9	9191;11	9138;45	5768;45	1214;119	5476;58	2837;109	7507;112	255;75	1058;120	2271;55	8371;0	55997;6	9116;9	1638;11	0067;42	1066;41	6858;110	4452;53	8459;101	3942;103	7078;69	3871;111	0729;28139	4776;538	7102;6159	44;7934	9198;9070	4178;25478	3559;18005	2014;7801	3968;26394	7805;13095	0748;11963	1062;18940	2903;7301	7081;4	3643;2
0;50;25	25951557;1;0;0;0;0;1;0;0;6	7719;GG;1	961013701;31;11	0219;4	3567;60	0589;1	63E-05;0	012821;1019;59;61;61200;78;140;1;7543;0	01398;67	1363;14	9197;28	3009;29	8544;30	6273;49	8106;31	4086;100	1025;46	0931;84	8118;86	4325;84	0305;115	4391;91	2678;19	3078;36	909;38	9976;40	0381;66	2377;40	8669;141	1709;66	5188;120	9827;123	1577;120	1539;161	0208;17011	3008;4521	7518;8025	8614;8418	3839;8688	3436;13719	9322;6598	2531;9109	7433;14429	0528;10923	1351;10736	8212;9068	9482;6740	2119;3	731;2
0;45;33	41240937;1;0;0;0;0;0;0;0;6	9192;GG;1	918922996;30;10	8376;4	1897;62	149;1	96E-05;0	015152;819;61;51;50900;66;90;1;5516;0	01119;45	7306;10	883;19	8765;19	8765;20	2553;33	016;16	2981;78	6178;42	8126;69	531;69	531;73	4883;89	7863;41	2948;9	3485;17	6567;17	6567;18	0032;30	0353;13	6961;68	4629;35	7026;60	0592;60	0592;64	3664;78	0624;16532	8883;4012	4856;6043	0632;6043	0632;6191	659;11377	0935;5094	7238;8415	6156;14095	4335;8674	1304;8674	1304;8513	6134;6280	7882;3	1659;2
0;55;29	90302875;3;1;0;0;1;0;0;0;3	4596;GG;1	272439136;30;11	4295;4	5218;62	1202;1	09E-05;0	01087;1481;61;92;92000;92;110;1;10523;0	01951;69	4966;2	9025;9	5993;10	7915;11	5147;46	4804;21	2847;139	6657;68	9547;131	2077;132	5899;121	4378;142	7225;49	4286;2	0644;6	8274;7	6753;8	1897;33	0586;15	1385;99	3355;49	0432;93	3199;94	3029;86	3712;101	5096;23739	147;1054	1253;5037	5493;5750	9565;6166	1648;19614	3795;9059	2818;7305	8287;21911	4307;10907	8249;10290	0885;13071	8342;6881	6333;7	5492;2
0;40;27	70083103;1;0;0;0;1;0;0;0;10	2491;GG;2	226560192;29;10	44;3	7612;62	1818;2	92E-05;0	023256;550;62;34;34200;43;130;1;3066;0	00825;34	9982;2	7056;20	7823;21	9162;21	9162;29	4329;24	7256;60	2899;27	2279;40	7422;41	8069;38	4358;63	1614;34	7926;2	6897;20	6601;21	7874;21	7874;29	2599;24	5803;59	9356;27	0678;40	5028;41	5613;38	21;62	7902;16611	9374;2123	3299;11326	8475;11784	1146;11784	1146;14984	3967;9654	7238;8933	3974;14098	7566;12836	9274;12722	4352;10166	315;7382	8591;2	8969;12
0;65;26	2335558;3;1;1;0;0;1;0;0;5	4461;GG;1	5747321;29;10	8949;4	1897;62	1684;1	86E-05;0	015152;867;62;54;53900;66;80;1;5289;0	0118;39	0246;1	2388;11	7282;16	5816;16	9994;27	4969;14	699;79	275;40	5657;63	536;68	418;65	8363;80	5353;38	099;1	2095;11	45;16	1883;16	5961;26	8447;14	3503;77	3947;39	6035;62	029;66	7952;64	2748;78	6251;16353	7734;382	2038;5684	1385;7453	7445;7577	1891;11673	6516;5868	7479;6354	9411;14478	789;10226	8732;9476	4697;9400	4043;6304	5143;3	9119;2
0;44;20	66115703;1;0;0;0;0;1;0;0;13	4074;GG;2	576241444;29;10	7451;3	989;62	1151;2	16E-05;0	018519;747;61;46;46400;54;90;1;4297;0	00967;24	3685;8	5831;18	4588;20	08;20	4747;22	3916;22	3091;35	1584;19	3734;23	5102;25	2206;21	6758;43	9849;19	8203;6	8249;14	8903;16	2305;16	5474;18	1385;17	9232;29	1805;16	1676;19	6511;21	0658;18	2752;36	1984;5935	2194;3466	5984;5576	9949;5781	4413;5777	4777;5814	4082;4679	4409;6065	8054;5070	1998;5779	766;5945	2671;4533	46;4122	0916;2	984;3
0;41;21	1552942;1;0;0;0;0;1;0;0;12	2974;GG;2	303794159;29;10	4516;3	8067;62	2302;2	89E-05;0	022222;556;62;35;34600;45;120;1;3161;0	00824;43	2411;8	5694;22	6388;24	2733;24	2733;34	539;11	1382;61	9507;26	4935;46	0759;47	6741;59	6515;70	7897;41	7451;8	273;21	8556;23	4335;23	4335;33	3441;10	7529;59	8075;25	577;44	4819;46	0248;57	5879;68	3408;12841	1815;3948	3081;8400	5741;8825	8067;8825	8067;10594	481;4550	519;8983	2634;10405	8996;10247	837;10206	1377;8755	8661;6577	5753;3	0397;2
0;50;31	14186851;1;0;0;1;1;0;0;0;3	2748;GG;1	400851053;31;10	7955;4	3944;60	0985;2	05E-05;0	012346;812;60;49;48800;81;120;1;6199;0	0124;62	9268;1	1777;16	2233;18	9612;18	9612;43	8094;18	004;128	7092;61	6475;110	5538;113	0746;111	9221;129	9261;57	802;1	0818;14	9021;17	417;17	417;40	2415;16	5377;118	2269;56	6268;101	5501;103	8657;102	807;119	3448;27092	315;307	2221;7572	1458;8819	987;8819	987;21563	2621;7967	1826;8454	4484;25661	8168;13305	3555;12734	9962;13088	9583;8382	2396;4	2304;2
0;48;22	32142857;1;0;0;1;1;0;0;0;20	3404;GG;2	668496648;28;10	9543;3	5553;100	5272;1	75E-05;0	028571;569;99;57;57200;35;170;0;4788;0	01168;36	8314;8	6197;24	0192;25	9549;26	5938;32	7005;13	4319;55	1182;26	3752;37	4325;39	3826;50	5943;64	0262;34	3179;7	8348;22	8234;24	6004;25	1984;30	6635;12	2512;49	3785;22	477;32	315;34	0991;45	2623;57	5134;10501	1518;3435	5309;8040	0778;8605	0019;8830	3707;9994	3917;4470	1256;7320	2856;8978	1821;9209	4482;8973	0066;7610	7091;5205	5449;2	7294;2
0;46;23	42355741;2;0;0;0;0;1;0;0;8	6933;GG;2	074035232;31;10	8337;4	2905;60	1423;1	97E-05;0	013699;843;60;51;50700;73;130;1;6243;0	01257;38	0533;4	1205;18	9359;21	2385;21	8154;31	7121;6	7859;65	4039;30	9706;47	8812;50	1825;62	9108;69	6967;37	8297;4	0963;18	8246;21	1137;21	6872;31	5257;6	746;65	0196;30	7885;47	5999;49	8876;62	5411;69	2871;11351	4577;2085	6247;8000	0417;8639	5722;8724	5913;10483	3774;3184	985;7357	667;9583	7004;10072	698;9994	3561;7590	3062;5894	8701;3	3527;7
0;42;24	34175829;1;0;0;0;0;1;0;0;13	8256;GG;2	423193429;31;10	8117;4	2341;60	1942;2	02E-05;0	014493;824;59;50;49600;69;80;1;5945;0	01163;41	7832;13	1957;23	2491;25	0946;25	0946;34	8443;19	0139;57	5645;28	3384;45	6268;47	4282;52	1155;71	1295;44	548;14	0688;24	7875;26	7551;26	7551;37	1499;20	2721;61	3735;30	2136;48	6459;50	5665;55	564;75	8361;11233	14;5339	1225;7141	5835;7548	9717;7548	9717;9823	7875;5343	7357;9299	5918;9451	1712;9094	4147;9051	0412;8045	3571;5958	4883;2	7037;2
0;44;33	02946228;1;0;0;0;1;0;0;0;2	9042;AG;1	314840715;30;11	3771;4	4886;62	091;1	15E-05;0	011236;1406;62;87;87300;89;90;1;9921;0	01659;56	2214;5	1915;9	0736;7	6227;7	8808;32	704;14	9886;120	3072;68	1447;117	688;116	1243;110	5802;125	5688;42	5827;4	0558;7	3935;6	185;6	3971;25	1604;11	1587;89	8403;50	4836;87	5602;86	2791;82	7986;93	9573;23665	6581;1226	765;3753	0332;2720	0594;2899	8455;17309	7204;5893	7371;7340	9287;21331	1497;8139	765;8816	7801;10327	7947;7286	1612;9	0963;3
0;41;24	22145329;1;0;0;0;0;1;0;0;14	1846;AG;2	553776755;29;10	8667;3	8712;62	0853;1	91E-05;0	020833;844;62;52;52400;48;140;1;4692;0	0105;35	1419;12	4234;23	5025;23	5025;24	0966;30	7271;17	1905;50	1968;27	0362;38	8396;38	8396;45	7456;62	9362;27	1779;9	608;18	1762;18	1762;18	6357;23	7636;13	2947;38	821;20	9091;30	0376;30	0376;35	3786;48	6733;10064	5092;4790	6556;8126	8229;8126	8229;8203	2862;9323	6241;5879	5165;7884	388;8506	5318;8674	0366;8674	0366;8324	9636;5403	4404;2	4606;2
0;59;30	42184965;3;1;0;0;0;1;0;0;2	4354;AG;1	343441316;30;11	3374;4	5433;62	1481;1	19E-05;0	010638;1350;62;84;83900;94;160;1;9720;0	01784;99	9723;0	035123;61	3763;68	344;77	8096;91	5936;54	2998;185	748;84	8762;116	4704;119	791;131	4973;185	7971;82	7562;0	02781;50	7628;56	3871;64	3614;75	9368;43	0793;158	6563;75	1879;101	5243;104	1947;115	6158;158	6952;41563	2902;50	4047;36015	8057;36933	1237;39782	9783;42074	5818;16182	9303;9766	5785;38050	3194;36779	0345;36883	1549;18999	0691;9714	9888;3	0929;1
1;55;25	076;3;1;0;0;0;0;1;0;8	1319;;2	030103454;30;10	9836;4	1897;62	1308;1	70E-05;0	015152;948;62;59;58900;66;140;1;6302;0	01245;41	8169;12	7086;25	4549;26	6806;27	4668;35	7107;32	2008;59	6841;29	6269;45	4938;46	953;40	7598;72	9606;42	092;12	7749;25	6135;26	8454;27	6368;35	9367;32	3678;60	1407;29	8729;45	8536;47	3214;41	1226;73	4904;12582	6201;6215	9946;8725	7337;8895	7797;9013	6557;10626	9535;6460	6221;9599	3295;11119	5382;9744	0522;9761	7884;6613	7083;5524	2491;3	0922;2
0;46;21	71925011;1;0;0;0;0;1;0;0;13	828;AG;2	339242225;29;10	781;4	0254;62	2251;2	08E-05;0	017857;773;61;48;48100;56;100;1;4468;0	01011;25	3251;7	1907;15	1937;15	9028;16	2862;20	8745;20	966;35	6618;17	2249;26	857;27	6428;22	1772;43	1432;24	2142;6	1115;13	6245;14	3605;14	7739;19	7492;19	2653;33	412;15	0233;25	0273;25	8683;20	5359;39	8012;6914	1457;3603	3965;5479	3602;5586	629;5639	0286;6419	6984;4431	2777;5733	828;5460	69;5899	2472;5941	7361;4072	2666;3512	6735;2	8175;2
0;45;27	88518739;1;0;0;0;0;0;0;0;8	2292;GG;2	275308269;30;10	9041;4	1744;62	1714;1	84E-05;0	015385;875;62;54;54400;65;70;1;5838;0	01173;52	8931;21	7476;29	3885;28	723;28	723;42	8683;26	3457;72	6952;40	6686;65	3891;64	7763;68	4319;94	7777;53	0478;21	8113;29	4745;28	807;28	807;42	9937;26	4228;72	9078;40	7876;65	5804;64	9658;68	6321;95	0549;18913	4256;6713	8903;9697	0636;9440	1433;9440	1433;15630	2693;6255	9542;11026	6788;16085	8455;11996	4758;12089	7024;9740	6698;7887	1865;2	8888;2
0;68;30	12048193;3;1;0;0;0;0;0;0;5	294;GG;2	166578459;30;11	2657;4	4188;62	0827;1	28E-05;0	012048;1258;62;78;78100;83;70;1;8768;0	01614;79	9984;0	53502;47	975;53	6749;53	6749;68	0189;49	9039;136	325;54	8751;82	1616;87	813;87	0402;136	9442;63	7131;0	55004;38	7672;43	2765;43	2765;54	4364;37	8692;106	4592;41	7905;62	9456;67	3902;69	2131;107	0823;20456	9995;414	4535;15875	7887;16591	5337;16591	5337;18962	3258;12379	3002;9612	0829;17546	5396;17212	6759;17344	4565;14346	9723;9309	5178;2	7453;2
0;70;20	3125;3;1;1;0;1;0;0;0;6	6056;GG;1	659904251;29;10	4163;3	8712;62	0818;2	99E-05;0	020833;538;62;33;33400;48;160;1;3084;0	00835;41	1812;2	9375;19	7063;21	9264;22	9944;36	0687;33	0787;77	613;37	8222;57	7314;59	9418;47	647;80	7257;40	655;2	9;19	4545;21	6463;22	7006;35	6079;32	656;76	6214;37	339;56	9937;59	176;47	0383;79	6943;20412	5495;2028	0468;13408	4618;14416	4233;14899	0096;19177	0072;13347	6222;8040	8595;17943	9906;15633	7352;15164	6892;13381	6977;6741	8344;4	5388;2
0;47;30	46875;1;0;0;0;1;0;0;0;4	9994;AG;1	414136784;30;10	7342;4	1897;62	1951;2	18E-05;0	015152;738;61;46;45900;66;180;1;5017;0	01088;66	0322;0	058813;15	2692;33	0718;39	6712;52	2874;48	2286;122	5756;53	0563;89	0641;106	3322;74	4375;122	6662;65	7738;0	058583;15	2095;32	9423;39	5159;52	0828;48	0399;122	0959;52	8486;88	7155;105	916;74	1462;122	186;31166	0744;91	9856;11050	737;21128	4631;24075	5304;28736	3117;16200	4265;8408	9988;27859	1801;23139	2565;16677	3329;17035	9939;8287	1315;4	1021;1
0;73;20	41522491;1;0;0;1;0;0;0;0;9	69;GG;2	300784547;27;10	7685;3	7377;100	8493;2	11E-05;0	02381;471;100;48;47500;42;60;0;3639;0	00925;33	587;11	1234;20	2678;19	7527;20	2678;27	9947;27	9646;48	3811;25	4636;39	4807;39	0278;31	7839;59	7486;36	5648;12	1096;22	0648;21	5039;22	0648;30	4767;30	444;52	6706;27	7212;42	9811;42	488;34	6019;65	0459;11529	2931;4552	295;7761	9819;7559	9702;7761	9819;10201	3351;8007	2561;8268	5573;9447	2121;9004	9046;9110	5528;7490	3016;6109	0339;2	9964;2
1;43;22	656;1;0;0;0;0;1;0;0;11	5073;;2	890166092;27;10	8667;3	6636;100	3831;1	91E-05;0	025641;522;100;52;52400;39;130;0;3965;0	00998;43	8684;10	5337;32	3567;38	1853;38	1853;41	4229;20	9393;65	7082;31	9037;37	6345;43	4519;55	6872;76	6265;42	2182;10	1375;31	1396;36	7489;36	7489;39	8647;20	1516;63	2364;30	7036;36	2188;41	8173;53	5924;73	7441;13059	1092;5382	3898;12625	9073;12927	9723;12927	9723;13081	8397;7934	1486;10313	5546;11376	0072;12302	3778;12986	3316;11519	4856;6628	1416;2	5459;4
0;59;25	01352082;3;1;1;0;0;1;0;0;8	523;GG;2	146258834;31;11	017;4	3041;60	1185;1	64E-05;0	013514;1013;59;61;60900;74;90;1;7409;0	01387;73	1035;5	4253;46	76;49	2551;50	4251;64	547;47	5296;127	6653;58	5721;83	0094;85	5698;85	905;133	4345;53	4784;3	9688;34	207;36	0322;36	8882;47	219;34	77;93	3927;42	8481;60	725;62	598;62	8432;97	6132;18344	5231;2738	8847;14435	6202;14899	6127;15130	9501;17428	0963;9571	8037;10385	4866;15836	8757;15972	6861;15948	2579;11490	9157;8289	7547;2	8405;2
0;45;44	24449732;1;0;0;0;1;0;0;0;3	3447;GG;1	389347033;30;11	657;4	5539;62	0634;8	66E-06;0	010526;1861;62;116;115500;95;70;1;13188;0	02314;68	5594;9	172;14	5775;12	3267;12	6159;43	3344;39	1433;123	1986;62	4041;119	9148;117	5622;93	3874;132	5307;96	0061;12	8439;20	4133;17	2615;17	6665;60	6826;54	8138;172	5193;87	3866;167	9208;164	6264;130	7736;185	5874;21137	1877;2621	9612;4685	8469;3715	1517;3795	2565;16120	4063;11238	8364;7420	185;18511	0507;7976	2619;8611	9117;12590	8125;6478	5034;5	0163;2
0;45;20	95717116;1;0;0;0;0;0;0;1;5	8573;AG;1	662330487;29;10	7494;4	0604;62	2163;2	15E-05;0	017241;749;62;47;46600;58;110;1;4481;0	01052;56	3164;0	11096;21	4806;30	0499;31	084;46	0474;8	4168;106	6612;47	7798;75	7108;84	1338;98	378;106	7948;58	8445;0	11594;22	4448;31	3989;32	4794;48	1145;8	7946;111	4493;49	9246;79	1095;87	9107;102	7943;111	5889;24582	0305;132	4393;14147	8967;17891	9453;18261	544;23196	7933;4462	7901;8966	9857;21632	4779;19823	8565;17981	953;11721	3022;8836	2324;3	2052;2
0;61;26	60971255;3;1;0;0;1;0;0;0;5	1188;AG;1	152742781;29;10	8097;4	2195;62	1079;2	02E-05;0	014706;797;61;50;49500;68;60;1;4936;0	01132;56	8807;0	067816;1	4907;1	0458;1	0458;30	8009;54	751;116	4396;56	6878;115	315;114	9221;61	7678;116	5188;55	0171;0	065595;1	4419;1	0115;1	0115;29	7918;52	9572;112	6246;54	8305;111	5369;111	1569;59	7441;112	7013;30602	2066;137	4165;1604	3105;1303	3346;1303	3346;22541	6125;17835	1726;6701	6696;28942	3712;7670	6683;7871	602;17955	7538;6610	9029;8	4463;7
0;72;30	02150189;3;1;0;0;0;1;0;0;4	4875;GG;1	557951027;31;10	7233;4	3567;60	1325;2	20E-05;0	012821;755;60;45;45400;78;80;1;5749;0	01186;38	8992;1	2258;9	1687;12	0114;12	5888;29	6577;29	908;76	0179;36	7809;64	7513;67	7951;47	4321;77	3401;32	6303;0	98605;7	3831;9	6915;10	1588;24	651;24	092;63	8538;30	8072;54	7586;57	2253;40	8254;64	9174;15353	2366;905	4954;5729	4641;7087	8918;7374	292;13486	5798;9169	7437;5926	807;13690	7569;9789	4048;9010	3734;9187	7109;5504	8421;6	2155;2
0;71;29	0687733;3;1;0;0;1;0;0;0;4	6337;GG;1	215192605;29;10	8571;4	2195;62	0813;1	93E-05;0	014706;836;62;52;51900;68;170;1;5152;0	01169;49	1674;0	031089;8	6489;20	2471;21	8542;37	5681;36	7665;97	6649;48	1562;75	8464;88	4835;60	9341;97	7006;46	2478;0	029243;8	1353;19	0448;20	5565;35	3373;34	5833;91	8656;45	2967;71	3426;83	2293;57	3159;91	8992;25473	8679;45	7888;7962	67;15628	0734;16390	8341;23067	3665;15008	246;5912	1897;23049	2668;17476	4382;11834	4546;15480	852;5906	2872;4	6409;4
0;60;22	43230252;3;1;0;0;1;0;0;0;13	5745;GG;2	252242741;27;10	3222;3	3673;100	33;3	29E-05;0	034483;303;99;30;30400;29;70;0;2319;0	0064;34	2422;7	7828;19	5298;21	3556;21	9526;29	4541;29	1095;51	357;24	2603;37	3932;39	2905;30	2362;59	3458;35	2311;8	0075;20	0938;21	9723;22	5866;30	3047;29	9502;52	8402;24	9609;38	4731;40	4252;31	1094;61	0596;13337	8961;3210	8652;9084	1541;9941	9405;10115	8696;12182	8028;8742	6017;8186	7836;10947	5759;10947	7304;10715	8902;8051	7678;6483	14;4	0228;2
0;54;32	65306122;3;1;0;0;0;0;0;0;2	1731;AG;1	193621476;31;10	9561;4	5109;60	1259;1	75E-05;0	010989;953;60;57;57300;91;120;1;7408;0	0132;63	0674;3	6411;8	2138;5	4537;5	664;41	2247;36	8901;134	2879;73	2714;132	3204;129	4214;101	0942;137	9844;50	7138;2	9095;6	4992;4	3424;4	5082;32	7858;28	446;114	5939;65	5703;113	0376;110	779;89	0999;117	5459;27310	1437;779	7885;4853	1448;2457	859;2652	6008;21640	2252;13757	2743;7055	6979;25816	8145;8366	4289;10335	3884;16206	4367;7070	6224;12	9773;1
1;62;25	654;3;1;1;0;1;0;0;0;3	3256;;1	495685268;29;10	8532;4	2341;62	1394;1	93E-05;0	014493;832;61;52;51700;69;70;1;5144;0	01151;44	2487;0	31186;22	9641;29	2061;31	1982;39	086;30	886;84	4371;38	4316;53	6049;60	72;53	9171;84	8031;42	9773;0	3029;22	3043;28	367;30	3018;37	9629;29	9986;82	0109;37	3273;52	0647;58	9753;52	3679;82	3665;21181	311;322	4505;15401	4878;18160	453;18704	9254;20534	6613;12922	5983;6171	4811;19182	074;18753	0921;17017	8034;13835	3725;5864	1259;3	9642;5
0;44;22	89281998;1;0;0;0;0;1;0;0;12	7627;AG;2	348247274;29;10	893;3	8918;62	1247;1	86E-05;0	020408;866;62;54;53800;49;80;1;4827;0	01069;32	7379;9	3817;15	2994;15	5306;15	5306;26	0234;12	5494;48	3367;24	5009;42	0564;42	3699;45	3511;57	9006;32	5156;9	4763;15	5763;15	8048;15	8048;26	3239;12	4596;44	5485;21	1148;38	0834;38	4033;41	7485;54	2081;8052	568;2534	4076;4517	7631;4590	8492;4590	8492;6781	3082;3181	1294;5354	3918;6759	7885;6136	2149;6102	2132;5402	4781;4358	1488;3	3809;2
0;46;23	66143862;3;1;0;0;0;1;0;0;16	2142;AG;2	868571902;30;11	6351;4	3567;62	0879;8	85E-06;0	012821;1820;62;113;113000;78;100;1;12208;0	01784;81	4211;0	01711;63	1603;64	6386;66	2753;74	4176;63	0698;144	3272;61	2382;78	0718;79	7085;81	2773;144	3471;109	38;0	022986;84	8486;86	8346;89	0334;99	9716;84	7272;193	8872;82	2666;104	8806;107	0794;109	1868;193	914;20458	3307;27	4756;18734	2396;18846	7102;19041	7559;19961	9006;10248	0252;8996	3814;17659	7162;18529	3404;18572	268;11643	9933;8973	9261;3	8133;1
0;42;20	44674202;1;0;1;0;1;0;0;0;13	8468;GG;2	711272608;27;10	5374;3	5264;100	8021;2	65E-05;0	029412;374;100;38;37700;34;130;0;2896;0	00786;30	4414;18	0253;25	2528;24	8795;25	2528;28	421;25	9745;30	8637;18	3972;23	9591;23	6601;23	2374;49	2119;29	3674;17	3893;24	3618;24	0017;24	3618;27	4182;25	058;29	7747;17	7481;23	1137;22	8253;22	4175;47	4756;8990	6081;6728	4898;8306	1034;8203	1592;8306	1034;8832	8546;7904	3306;8853	917;7764	2933;8477	1457;8497	7507;8207	4572;5943	4749;2	2215;2
0;46;23	91883029;1;0;0;0;1;0;0;0;9	5647;AG;2	491226236;29;10	6828;3	989;62	1083;2	29E-05;0	018519;702;61;44;43600;54;90;1;4058;0	00949;21	9447;7	6004;16	4042;16	9633;17	2366;20	0462;16	3801;32	1416;17	6982;22	7566;23	3167;23	6132;39	9933;23	2843;7	6358;17	2581;17	855;18	1437;21	1985;16	9865;32	2723;16	5114;22	0272;22	6176;23	1844;40	1708;5685	4522;3124	5878;4842	2266;4891	2608;4924	6172;5426	725;4330	9981;5744	227;5089	2275;5479	7687;5535	9771;4943	9307;3874	4447;2	5568;2
0;43;24	67702134;1;0;0;0;0;1;0;0;14	6943;GG;2	747736811;31;10	8357;4	1744;60	1183;1	97E-05;0	015385;845;59;51;50800;65;90;1;6007;0	01142;51	4473;17	5363;36	3459;38	1278;38	1278;45	6118;18	3899;70	8379;36	3004;50	2786;51	432;70	4956;88	8855;49	0426;16	8014;34	7015;36	3937;36	3937;43	5008;17	4639;67	2991;34	4727;47	747;48	8423;67	1317;84	5956;13523	8413;6643	8049;11541	1224;11786	541;11786	541;12615	8116;5076	4921;11333	9832;11598	1593;12662	5154;12693	5578;10089	0223;7288	2619;2	6468;2
1;71;NA;NA;NA;NA;NA;NA;NA;NA;NA;2	5735;;1	323858894;30;10	8648;4	3307;62	114;1	91E-05;0	013158;842;62;52;52300;76;120;1;5937;0	01226;71	4225;0	16723;17	7144;31	8157;33	4035;58	1817;70	7301;140	1925;64	7405;107	0128;121	7057;69	6862;140	4164;70	2268;0	16443;17	4178;31	2831;32	8443;57	2076;69	546;137	8454;63	6567;105	2213;119	6682;68	5195;138	0656;31757	8545;219	2768;11439	0173;19022	5852;20128	2578;28871	1646;19466	8798;9519	0697;29433	3803;23073	3775;17639	2025;18837	0316;9297	1867;3	7908;4	0283;3
0;44;23	32341806;1;0;0;0;0;1;0;0;11	4094;AG;2	042093116;29;10	9699;4	1271;62	139;1	72E-05;0	016129;935;61;58;58100;62;100;1;5556;0	01182;34	7615;0	13762;14	699;17	9339;18	6909;27	0939;13	5449;62	4947;26	843;43	9472;47	3428;49	0931;62	6381;36	5452;0	14468;15	4533;18	8541;19	6499;28	4841;14	24;65	7015;28	2204;46	2023;49	7721;51	6122;65	8522;14166	8626;111	2213;7783	3244;8796	9676;9029	2874;12062	4654;5669	8595;5767	8277;12143	5477;10364	7366;10083	2802;8409	8638;5754	8841;2	8011;3
0;44;22	58270917;1;0;0;0;1;0;0;0;5	9253;GG;2	079826388;29;10	8158;4	1431;62	25;2	01E-05;0	015873;800;62;50;49800;63;70;1;4833;0	01088;25	5241;2	2718;9	1238;10	6539;10	934;19	1269;17	0853;45	2395;21	5139;36	6659;38	1823;30	5147;47	6;19	7901;1	7614;7	0742;8	2605;8	4777;14	8301;13	2471;35	0765;16	6808;28	429;29	6047;23	6596;36	9067;9615	6046;1263	26;4863	1674;5512	4057;5621	7072;8089	8611;6218	4999;5014	1942;7966	2419;7003	9202;6755	5723;6525	511;4408	8879;3	9407;5
0;42;44	45812387;1;0;0;0;0;1;0;0;2	2479;GG;1	104584368;31;10	963;4	4659;60	1042;1	73E-05;0	011494;960;60;58;57700;87;110;1;7358;0	01454;74	2867;0	77794;8	9509;11	6014;13	9741;51	3836;49	7221;155	827;78	3247;144	3147;147	2867;106	9956;156	7177;65	5394;0	94768;9	9982;12	454;14	726;46	8234;40	2315;131	9885;64	3798;119	8624;122	7211;92	874;133	1055;32128	959;630	2562;5814	9913;7448	9178;9033	1786;26584	0123;17333	0519;8442	9229;30065	5926;13496	683;12087	0998;19493	4412;7870	1899;4	7114;23
0;64;31	57207142;3;1;0;1;1;0;0;0;2	7951;GG;1	329088905;30;10	8454;4	3438;62	1818;1	95E-05;0	012987;825;62;51;51300;77;190;1;5852;0	0123;65	5833;0	83643;11	9547;16	8705;19	7601;53	0209;44	8842;119	2191;53	3046;102	7262;107	7744;75	2714;120	1556;64	4201;0	82159;11	7427;16	5713;19	4096;52	0806;44	0882;117	1047;52	3592;100	9043;105	863;73	9364;118	0246;31793	7525;652	5153;8161	6474;12007	9911;14000	9615;29344	0753;18114	1589;9221	3928;28483	9301;17267	343;14471	3899;19137	3211;8621	9052;3	4688;2
0;54;21	41094499;3;1;0;0;0;1;0;0;10	2679;AG;2	306202174;27;10	548;3	7136;100	7937;2	62E-05;0	02439;378;100;38;38100;41;120;0;2961;0	00813;21	29;6	3361;12	5547;13	7287;14	0332;17	596;17	8689;39	7725;24	4309;32	2;33	3729;28	3643;46	2332;21	5479;6	1875;12	5377;13	7444;14	059;17	7492;17	9211;40	761;25	0172;33	0112;34	2219;29	1491;47	0702;7534	2748;2199	596;4298	8896;4765	3948;4884	9862;5979	9751;4883	1882;5628	96;7300	4779;6316	8543;6138	6162;5648	4621;4438	6477;2	9387;2
0;40;29	0174472;NA;NA;NA;NA;NA;NA;NA;NA;3	1543;GG;1	451977228;30;11	258;4	3944;62	0496;1	29E-05;0	012346;1249;61;78;77500;81;110;1;8650;0	0153;37	0939;0	55054;7	589;11	3524;12	5848;27	9809;1	9498;89	3522;51	3095;78	0369;81	9189;87	9991;89	949;43	8668;0	6785;9	0756;13	5208;14	9737;33	1237;2	2986;105	4431;60	4873;91	9956;96	5806;103	8775;106	1761;12186	0665;326	7621;3866	2046;5332	3333;5731	0416;10208	2897;835	5368;4705	8632;11132	3573;7691	1917;6894	6995;4703	4596;4564	5125;5	5386;2
0;43;24	15881797;3;1;0;0;0;0;0;1;13	2107;GG;2	731847642;31;10	8415;4	1271;60	1885;1	96E-05;0	016129;849;60;51;51100;62;50;1;5932;0	0113;47	6239;0	10809;36	9391;39	6528;39	6528;43	8868;19	7328;83	4821;35	2085;43	2862;45	9999;63	8879;83	6207;47	2035;0	10713;36	613;39	3027;39	3027;43	4993;19	5586;82	7451;34	8977;42	9041;45	5938;63	3239;82	8825;13850	4952;124	7026;12288	9362;12563	5604;12563	5604;13130	0707;6127	2569;7995	7567;12005	9785;12770	7617;13033	707;10712	5367;7859	3916;2	411;7
0;48;28	37370242;1;0;1;0;0;1;0;0;6	9515;GG;1	852833456;30;10	8856;4	2767;62	093;1	87E-05;0	013889;860;61;53;53400;72;120;1;5972;0	01205;34	2827;0	032209;16	0659;19	5122;19	5122;27	6227;23	1315;65	8594;29	8011;45	9581;49	5059;42	7789;65	9103;33	106;0	031104;15	5144;18	8425;18	8425;26	6746;22	3376;63	5989;28	7783;44	3807;47	8067;41	3106;63	6481;11987	1994;59	9202;6806	4895;7805	0722;7805	0722;10670	3927;6740	9932;5422	2376;10632	7916;9154	1501;8857	4992;7764	3728;5354	1319;3	4985;4
0;43;23	62028791;3;1;0;0;0;0;1;0;13	721;GG;2	576589711;27;10	3735;3	434;100	9464;3	13E-05;0	032258;317;99;32;32000;31;80;0;2469;0	00686;45	3174;16	7092;31	4034;32	7492;33	3809;39	7881;20	7511;53	9512;25	0749;37	7803;39	1314;50	4102;71	1612;43	9417;16	202;30	4501;31	7551;32	3676;38	5802;20	1211;52	3134;24	3137;36	6334;37	9435;48	8799;69	001;13411	2803;7398	7648;11424	32;11695	0679;11769	7569;12756	8676;6655	7687;11170	1986;10741	5151;11820	9099;11851	0918;10181	8034;7289	8287;2	414;2
0;56;27	47562949;3;1;0;0;1;0;0;0;11	5421;GG;2	436879271;30;10	9096;4	1431;62	2298;1	83E-05;0	015873;879;61;55;54700;63;110;1;5783;0	0116;48	1348;14	8538;29	3621;31	2987;31	9451;41	3645;39	0131;61	2129;27	4962;44	6243;46	6255;37	5562;76	5693;47	7099;14	7227;29	1029;31	0224;31	663;40	9994;38	6687;60	6725;27	2535;44	2303;46	2139;37	2247;75	8934;13440	4502;7163	6371;11523	2905;11910	2321;12050	0765;13081	9397;10732	2203;11639	0251;10416	1726;12663	2317;12650	5344;9995	4998;7492	6487;2	7665;4
0;42;28	71047933;1;0;0;0;0;1;0;0;5	7337;GG;1	719028655;30;11	2593;4	4188;62	1297;1	29E-05;0	012048;1249;62;78;77600;83;90;1;8715;0	01557;69	5554;0	026429;29	8527;37	7428;37	7428;54	4237;39	1682;127	8733;56	2601;88	958;97	1772;88	7605;127	9286;50	4164;0	019157;21	6384;27	3574;27	3574;39	4484;28	3906;92	6875;40	7795;64	4802;70	4377;64	337;92	7276;18192	6425;50	9453;10161	6324;11564	3534;11564	3534;14918	4409;7128	9557;7198	8411;15894	6698;13747	3033;13338	1759;9685	2103;7132	6788;3	6764;2
0;42;22	58270917;1;0;0;0;0;1;0;0;12	8608;GG;2	293409792;29;10	8238;3	9512;62	1287;1	99E-05;0	019231;808;62;50;50200;52;80;1;4595;0	01011;33	3153;8	4365;20	2909;20	2909;20	7046;28	5228;29	6407;51	1818;25	9592;39	1831;39	1831;30	2469;59	8877;29	2286;7	3805;17	8465;17	8465;18	2131;25	02;25	6377;44	6902;22	5413;34	0902;34	0902;26	6656;52	3033;10017	8327;3491	702;6838	6795;6838	6795;6946	3924;8884	8481;5935	101;7394	8867;8555	4819;8393	5807;8393	5807;6050	4438;5464	185;2	9722;3
0;43;28	3446712;1;0;0;0;0;0;0;1;8	854;GG;2	212142943;30;10	9613;4	1109;62	069;1	74E-05;0	016393;928;61;58;57600;61;130;1;6037;0	01208;60	3128;0	28582;31	5947;36	6795;36	6795;50	8727;16	6119;107	3292;45	9926;70	2911;75	4053;91	0575;107	6693;60	6065;0	28721;31	7485;36	8582;36	8582;51	1205;16	6928;107	852;46	2166;70	6335;75	7726;91	501;108	1938;19151	7656;354	427;12671	7747;14330	3405;14330	3405;17377	3229;5374	9925;9419	138;16495	0468;15885	5344;15472	101;11880	5116;9075	4353;3	06;3
0;48;28	73469388;2;0;0;0;0;1;0;0;9	009;GG;2	311175582;30;11	3504;4	3307;62	0438;1	18E-05;0	013158;1370;62;85;85000;76;80;1;9276;0	01479;64	2408;25	3237;35	283;34	6909;35	283;49	8664;36	8367;99	0742;58	8785;89	5595;89	0445;88	0058;124	8425;90	8502;35	8131;49	8976;49	0604;49	8976;70	5217;52	0949;140	1121;83	2667;126	6563;125	9279;124	459;176	554;14592	7603;5810	0619;7503	8168;7391	1299;7503	8168;10598	0288;6303	8406;10375	2589;12809	667;10483	6183;10486	0556;9170	19;7865	884;2	9781;2
0;44;22	75830678;1;0;0;0;0;1;0;0;22	1552;GG;2	901294024;28;10	963;3	7136;100	5226;1	73E-05;0	02439;574;100;58;57700;41;100;0;4884;0	01106;30	889;0	1946;25	6283;27	9807;28	42;29	6931;13	9138;47	4523;16	3884;19	2568;21	5451;33	763;47	6768;24	6693;0	15411;20	4244;22	3363;22	6842;23	7011;11	0189;38	309;13	497;15	8025;17	6503;27	4678;38	4867;7601	2208;172	2584;7743	2888;7541	2869;7566	8562;7582	7303;3616	6337;4251	9656;6191	1059;6624	1187;7148	4177;6142	4396;4136	7014;2	6204;1
0;41;27	58732606;1;0;0;0;0;1;0;0;9	971;GG;1	766671311;30;10	9295;4	2341;62	1381;1	79E-05;0	014493;898;61;56;55800;69;70;1;6056;0	01199;35	273;7	9456;15	0926;15	0926;15	5071;27	4627;9	0244;65	8016;37	9016;58	5332;58	5332;65	0159;74	0403;35	4448;7	9844;15	1661;15	1661;15	5826;27	5964;9	0683;66	1221;38	0862;58	8183;58	8183;65	3326;74	401;12718	346;3856	8022;6469	3202;6469	3202;6623	7183;10286	8136;3801	2978;8128	3121;11848	9441;9290	7619;9290	7619;7604	8474;5800	6073;5	2634;5
0;41;24	33747972;1;0;0;0;0;1;0;0;12	6025;GG;2	412550664;28;10	878;3	8067;100	3788;1	89E-05;0	022222;528;100;53;53000;45;130;0;4604;0	0106;25	4083;7	0335;18	9014;19	6261;20	0076;23	0767;21	9517;39	8205;21	1857;27	0544;27	8442;25	1103;47	062;21	4931;5	6994;15	8448;16	4767;16	8111;19	4822;18	5693;34	1097;18	0807;23	1664;23	8588;21	4083;39	9775;7743	0348;3081	15;6497	4385;6645	3337;6718	1443;7243	551;5788	9771;6397	841;6749	9292;7082	525;7088	544;5832	6046;4482	7962;2	8635;2
0;48;27	54820937;1;0;0;0;0;1;0;0;4	1439;GG;1	638646288;29;10	8532;4	1109;62	2142;1	93E-05;0	016393;831;62;52;51700;61;80;1;4953;0	01099;21	9173;0	17368;3	1762;4	4997;4	4997;15	1839;0	40501;44	09;21	4434;39	5355;40	9084;43	8672;44	2722;20	4531;0	25598;3	0183;4	1452;4	1452;14	0446;0	42695;39	5064;18	4982;35	4287;36	596;39	3481;39	775;8311	9364;92	3972;2364	8297;3198	1595;3198	1595;7232	2973;342	6418;3223	0562;7132	4467;4969	4771;4429	3318;3300	0807;3236	8069;3	9295;2
0;41;26	70940171;1;0;0;0;0;1;0;0;14	2043;AG;2	027837621;30;11	2292;4	4067;62	1287;1	33E-05;0	012195;1212;62;75;75300;82;40;1;8448;0	01488;60	1364;4	5443;24	0999;26	9113;27	5976;44	9047;31	5296;110	1306;52	4853;87	2702;90	1829;83	3382;114	8678;76	3462;5	7826;30	6141;34	1818;35	0527;57	0164;40	0127;139	7756;66	6064;110	7503;114	4466;105	7904;145	803;15030	53;1863	217;7052	9816;7729	3647;7829	8073;12124	8944;5711	3653;7434	7404;12925	9195;9877	3889;9703	8484;7579	7685;6204	8991;3	3829;7
0;41;22	67995241;1;0;0;0;1;0;0;0;6	4788;GG;2	160253782;29;10	8057;4	2047;62	0907;2	03E-05;0	014925;794;62;49;49300;67;90;1;4903;0	0111;39	1054;0	058237;16	9335;20	2199;20	7979;31	663;35	6834;70	0364;30	0995;49	3138;52	6487;34	4284;70	1118;33	5758;0	047942;14	0861;16	8371;17	3234;26	7096;30	3369;60	562;26	164;43	3007;46	0951;30	2872;60	6241;12448	3631;100	2527;7724	4024;8465	5454;8656	0059;11111	53;9036	0549;5686	437;10550	5519;10177	8509;10019	3986;8196	1112;5579	3951;3	3047;2
0;55;29	40778799;1;0;0;0;0;0;0;1;3	8095;GG;1	740616703;31;10	9665;4	4543;60	1246;1	73E-05;0	011628;963;59;58;57900;86;130;1;7384;0	01383;113	2851;28	6078;67	726;73	7692;73	7692;97	1539;67	3506;163	0004;76	2836;117	0907;123	2171;125	4617;192	8123;113	1868;30	2693;68	6409;74	4927;74	4927;97	3079;64	7999;163	1069;78	1811;118	1823;124	142;129	7662;194	566;32555	6585;15147	5734;26451	4448;27745	478;27745	478;31361	9154;19167	6199;22757	0452;27999	0893;28557	5315;28047	3263;21774	7415;12329	6316;2	9597;2
0;46;33	85657125;1;0;1;0;1;0;0;0;3	1575;AG;1	307368658;30;11	3896;4	4427;62	0787;1	13E-05;0	011765;1424;61;88;88400;85;100;1;9909;0	01668;49	3278;1	3487;6	4749;6	0733;6	4749;34	0282;25	8994;97	0673;46	4569;91	9673;91	4696;72	5429;98	4423;55	5562;1	5135;7	2661;6	8153;7	2661;38	3279;29	064;109	3928;52	3972;103	6697;103	1112;81	8718;110	9358;15362	8584;395	2902;3841	0049;3582	4292;3841	0049;13617	2405;7074	3457;4665	7248;14246	1706;7090	5765;7278	7002;8777	9275;4754	619;10	8048;2
0;42;29	73390041;3;1;0;0;0;1;0;0;8	6805;GG;2	290164435;30;11	4866;4	4773;62	1173;1	03E-05;0	011364;1568;61;97;97400;88;70;1;10958;0	01841;64	3374;13	4706;32	2704;35	262;36	099;51	8199;34	7339;101	5608;50	1587;79	3605;82	4322;80	7255;115	4595;86	0486;17	8491;42	8584;46	8549;47	9522;68	9294;45	6123;136	0845;67	1147;106	5554;110	6424;108	8953;154	5076;14435	7839;4955	9328;9362	981;9814	6664;9894	1294;12091	3824;7019	837;10344	7159;11696	417;11570	9465;11597	1739;9155	6004;7301	7481;2	8342;2
0;44;25	60553633;1;0;0;0;1;0;0;0;5	7833;AG;1	698905332;28;10	1849;3	7842;62	3529;3	77E-05;0	022727;425;62;26;26500;44;90;1;2257;0	0069;33	379;0	013154;11	6086;12	4856;13	0302;24	905;5	7749;70	9597;36	2031;57	947;58	848;65	2022;70	9772;31	3196;0	011328;10	5853;11	437;11	9742;23	3935;5	0165;65	3843;32	8247;53	4251;54	3076;60	3829;65	3993;15754	401;26	2995;7030	8478;7555	4308;7875	6909;13216	3994;3008	8268;5959	1229;14387	6465;10535	1623;10214	8486;7756	3269;5939	6298;3	3113;1
0;43;25	46198063;1;0;0;0;0;1;0;0;6	0524;GG;1	744792352;29;10	494;4	0254;62	2414;2	77E-05;0	017857;580;62;36;36100;56;110;1;3431;0	00879;47	4585;0	22098;15	378;23	7219;25	5585;39	4484;37	9342;86	6952;38	2766;62	4787;70	9493;49	0254;86	9596;42	1049;0	24272;13	5513;21	0601;22	6966;34	9987;33	057;76	9284;34	0061;55	4633;63	0905;44	1528;77	2098;19300	9025;281	0137;9469	243;13195	8617;13896	2946;18143	5815;13042	1336;7095	8354;16832	9824;14840	1389;12835	0977;12702	9547;6884	0549;3	4243;10
0;56;21	61281179;1;0;0;0;0;1;0;0;4	1502;AG;1	425629643;31;10	8218;4	2905;60	1441;2	00E-05;0	013699;833;60;50;50100;73;60;1;6183;0	01215;35	442;0	5884;5	1688;8	3845;8	8161;27	3922;0	9645;72	1159;35	2238;63	9263;67	2105;71	7779;72	7424;30	283;0	46711;4	1034;6	7124;7	0736;22	7726;0	76569;60	898;29	4637;54	3218;57	0037;60	6296;61	3953;14862	9894;301	1018;4052	445;6051	9395;6308	3477;13823	3324;863	9871;4840	1492;13970	0111;9091	1408;7668	2371;5141	7764;4705	6845;4	4512;5
0;56;26	6727633;NA;NA;NA;NA;NA;NA;NA;NA;6	1192;AG;2	022666053;30;10	8077;4	3041;62	1384;2	02E-05;0	013514;795;61;49;49400;74;120;1;5604;0	01156;49	1494;0	072018;25	6491;29	0967;29	8321;41	0332;15	4029;92	2491;42	0042;62	5318;66	1898;76	961;92	3639;46	9901;0	068854;24	5223;27	8184;28	5214;39	2304;14	7262;88	1963;40	1588;59	7845;63	2818;73	5798;88	306;17286	3409;111	6359;10700	8857;11595	0176;11883	0584;15483	8366;5939	0852;7800	0948;14614	7127;13517	9508;13204	7686;10837	3685;7634	4;2	7935;2
0;43;25	21735858;1;0;0;0;1;0;0;0;12	5264;GG;2	387288221;31;10	7914;4	2341;60	1485;2	06E-05;0	014493;808;60;49;48600;69;110;1;5837;0	01158;45	5677;0	089292;31	0972;31	6905;32	3685;39	9034;14	9274;81	1216;34	8844;48	8676;49	5456;66	3087;81	2362;38	3947;0	071059;25	2882;25	8044;26	4261;33	2854;11	8792;67	5379;28	5493;41	203;41	8247;55	7498;67	629;10636	3026;83	1428;8315	5898;8386	0252;8559	9835;9517	6935;3756	6012;5898	1581;9003	1895;9342	294;9309	9178;7710	215;5789	6014;2	4436;3
0;42;27	85200798;1;0;0;0;0;0;0;1;10	8123;GG;2	438586411;29;10	6919;3	912;62	1469;2	27E-05;0	02;708;62;44;44000;50;170;1;4008;0	00961;35	1615;0	16707;20	6231;22	5933;23	096;30	3247;26	2148;62	9228;27	4228;40	0167;41	9495;36	8979;63	1127;29	4349;0	13167;17	2135;18	9484;19	3853;25	5497;20	9917;51	4386;21	7321;32	2078;33	9216;30	6013;51	5931;10591	519;162	1142;8303	9117;8840	9747;9006	7292;10188	2088;8036	6112;5798	3065;8296	7581;9154	1254;9117	2955;8099	1352;5721	7134;2	5735;2
0;45;31	95592287;1;0;0;0;0;0;1;0;10	127;GG;1	734641647;31;10	8057;4	382;60	122;2	03E-05;0	0125;820;60;49;49300;80;100;1;6233;0	01223;29;1	9821;12	922;15	5184;15	8146;22	7353;9	6341;62	1229;33	5355;48	4117;50	8809;54	5923;64	2264;24	4003;1	6392;10	8502;13	0286;13	2795;19	1096;7	9068;52	0999;28	0266;40	5604;42	6386;45	9332;53	84;9103	7068;1230	3898;4814	3877;5434	0835;5530	1432;7356	4345;3736	5675;5569	8241;7993	8213;6635	2004;6640	5903;6167	981;4715	852;3	6308;3	1682;2
0;48;29	41176471;1;0;0;0;1;0;0;0;7	7989;GG;2	15004418;29;10	7579;4	1109;62	2517;2	13E-05;0	016393;755;62;47;47000;61;80;1;4557;0	01022;37	0171;1	6268;18	1409;22	0337;22	9312;30	6926;33	3208;68	0633;32	0297;46	8439;50	9037;36	4543;69	7751;31	9986;1	8595;15	663;18	9151;19	6619;26	3707;28	3064;58	8532;28	128;41	124;44	5233;32	4794;60	7859;11364	6056;850	6735;7229	9536;8153	0645;8341	1961;10241	5924;8241	8826;5925	2072;10129	158;9486	5735;9243	6293;8256	9114;5373	6635;3	5322;2
0;44;21	51385851;1;0;0;0;0;1;0;0;6	1038;GG;2	039037058;29;10	6942;4	1271;62	2003;2	27E-05;0	016129;709;61;44;44100;62;50;1;4320;0	01007;37	5816;0	46983;17	21;20	6817;21	2187;30	4911;29	0667;68	2091;29	9776;47	4968;50	9511;39	6488;68	7155;37	2499;0	46569;17	0581;20	4991;21	0314;30	2219;28	8101;67	6069;29	713;47	0775;50	5013;39	2988;68	1089;14077	9728;359	8387;8796	1668;9959	3669;10263	9281;12715	0815;10343	3981;6296	3045;12649	4981;11833	3129;11264	4098;10879	3505;6121	8902;3	0867;1
0;42;24	74093729;1;0;0;0;0;0;0;1;27	0259;AG;2	891863847;29;10	9349;3	8501;62	1951;1	78E-05;0	021277;902;61;56;56100;47;120;1;4984;0	01084;57	3473;11	6306;44	4979;47	4125;48	3686;53	229;44	2681;90	0248;43	2374;53	8564;56	9411;57	9569;102	225;55	2513;11	2055;42	8716;45	6797;46	6008;51	2836;42	6501;86	7345;41	6571;51	888;54	86;55	8386;98	4888;15948	8642;6765	8301;14222	8311;14743	897;14968	7841;15617	6741;7944	6208;12975	5682;14111	447;14660	0848;14611	9897;10204	9845;8014	2275;2	6675;2
0;43;24	21875;1;0;0;0;0;0;0;0;9	326;AA;2	285307256;26;10	1266;3	4657;100	4016;4	00E-05;0	03125;249;99;25;25000;32;70;0;1792;0	00569;22	4535;0	60851;11	6868;11	6868;11	6868;17	2783;9	8864;40	1548;17	7839;28	938;28	938;30	9153;40	8017;22	211;0	60193;11	5606;11	5606;11	5606;17	0917;9	7796;39	7211;17	5918;28	6254;28	6254;30	5814;40	361;9856	1709;364	3691;5045	7171;5045	7171;5045	7171;7902	6156;4077	5457;4869	1518;8364	8706;6198	0145;6198	0145;5880	3475;4591	2452;2	9664;36
0;40;23	58832922;1;0;0;0;0;1;0;0;11	9222;AG;2	893023665;28;10	7364;3	7377;100	4367;2	17E-05;0	02381;458;100;46;46000;42;90;0;3956;0	00988;47	1006;0	54349;32	5711;34	9526;35	5277;41	7259;40	1724;77	0681;29	8818;42	1415;44	5031;37	4967;77	6691;48	5502;0	56021;33	5735;36	0283;36	6211;43	0101;41	4088;79	44;30	8015;43	4384;45	8728;38	6507;80	0595;12811	9351;458	0036;10668	2204;10924	4393;11017	8464;11901	1819;10793	0299;7574	2034;10682	8378;11182	1758;11418	999;10235	3429;7241	1805;2	4025;2
1;67;NA;NA;NA;NA;NA;NA;NA;NA;NA;9	4926;;2	029601387;29;10	8571;4	0604;62	0813;1	93E-05;0	017241;836;61;52;51900;58;120;1;4946;0	01084;53	7077;11	4312;28	6956;29	9836;30	4961;43	1316;18	6799;86	3913;43	1982;67	7332;68	816;79	5494;98	2293;53	9693;11	4869;28	8354;30	1297;30	6447;43	3417;18	7708;86	8121;43	4086;68	0631;69	1512;79	9369;98	7078;19624	1926;6060	5315;11582	4572;11961	336;12017	4705;16036	5555;6895	3347;12327	0671;16609	9253;13779	1677;13800	3679;11553	531;8310	4696;3	1761;2	6257;2
0;54;27	6816609;3;1;0;0;0;0;1;0;4	3701;GG;1	539251317;30;10	8057;4	2485;62	0907;2	03E-05;0	014286;794;61;49;49300;70;150;1;5429;0	01132;61	9272;0	033239;22	9639;34	9157;34	9157;49	3742;52	3468;116	1028;51	2605;80	1272;91	5863;63	802;116	1488;59	5848;0	031982;22	0953;33	595;33	595;47	5066;50	3668;111	7112;49	3216;77	0964;88	1221;61	3887;111	7555;25081	637;46	2596;13755	9727;18055	6614;18055	6614;21623	8491;14461	4978;7550	1729;22412	4606;19664	1142;17625	5228;14867	261;7481	8673;3	9337;5
0;46;25	88757396;1;0;0;0;0;0;0;0;4	3186;GG;1	634563562;30;10	6919;4	2047;62	1469;2	27E-05;0	014925;708;61;44;44000;67;130;1;4850;0	01038;64	9741;0	51734;22	9685;29	9308;29	9308;51	5718;57	2373;115	5401;49	3373;85	393;92	6257;58	914;116	1513;54	5031;0	43397;19	2669;25	1073;25	1073;43	2607;48	0132;96	9201;41	3863;71	6314;77	6985;49	4196;97	4328;23810	1574;491	4011;11222	5643;13959	7651;13959	7651;21086	7546;14568	1039;8628	0363;20737	7592;16813	9047;15221	6012;14306	4775;8151	4824;3	0756;2
0;63;26	29757786;3;1;1;0;0;0;0;0;4	7904;AG;1	480929371;29;10	9665;4	2195;62	1245;1	73E-05;0	014706;932;61;58;57900;68;90;1;5686;0	01251;51	4678;6	2353;16	3032;18	447;18	447;36	5122;41	1104;92	8852;45	5758;80	4222;82	5621;58	2093;99	3197;52	0178;6	302;16	4774;18	6441;18	6441;36	9023;41	5497;93	8776;46	0627;81	2815;83	4442;58	8313;100	381;22874	4395;3148	2955;6907	4022;7750	9164;7750	9164;16455	7478;15589	5097;8884	5743;20595	6444;11255	7741;10828	9507;15441	7454;6826	897;4	1258;2
1;61;26	234;3;1;0;0;0;1;0;0;11	3562;;2	298254483;30;10	7831;4	1744;62	1935;2	07E-05;0	015385;775;61;48;48200;65;120;1;5227;0	01077;30	0756;7	1427;15	844;17	1391;17	3844;23	5425;25	0799;49	4891;25	9803;39	528;40	7746;31	8325;56	9124;26	0982;6	3165;13	7072;14	8661;15	0837;20	5818;21	253;41	8649;21	6063;33	3311;34	4424;27	1619;48	4148;9398	4741;2821	6648;4330	5407;4589	8295;4629	0702;6737	1254;5549	1208;6326	3718;7658	3895;6005	892;6098	6583;5251	8248;4645	3911;3	1269;2
1;43;19	879;1;0;0;0;0;0;1;0;23	6718;;2	973266512;30;11	0235;3	989;62	1704;1	63E-05;0	018519;986;62;61;61300;54;100;1;6141;0	01193;52	64;0	01961;48	0159;55	0077;55	0077;53	9349;52	3401;91	4694;37	585;35	4453;42	3273;39	1798;91	5199;46	6434;0	017376;42	546;48	7413;48	7413;47	7907;46	3776;81	0494;33	3034;31	4074;37	5054;34	7165;81	0941;14605	7454;48	9767;14512	1873;14531	0702;14531	0702;14616	0595;10684	2826;6866	9261;13611	3861;13122	2818;14238	7183;10366	9311;6794	3505;3	2104;1
0;57;22	66270867;1;0;0;0;0;1;0;0;6	0784;AA;1	714752622;29;10	8415;4	1431;62	0899;1	96E-05;0	015873;823;62;51;51100;63;90;1;4955;0	01099;33	1366;0	74973;8	248;11	5092;11	9579;24	8843;30	0016;65	7259;32	0308;54	5778;57	9076;36	5341;66	5357;27	6659;0	66869;6	8268;9	5326;9	8994;20	7036;24	1913;54	4367;26	3409;45	2541;48	0209;30	9622;55	1535;14256	693;617	3298;5348	5612;6912	0903;7172	2761;12220	582;8589	9035;5521	8006;12860	858;9493	8207;8547	0613;8429	619;5109	4238;3	7461;8
0;53;40	83044983;2;0;1;0;0;0;0;0;6	1615;GG;1	180531175;30;11	2078;4	5109;62	1417;1	36E-05;0	010989;1186;62;74;73700;91;130;1;8528;0	01593;72	1385;0	43937;13	1472;23	5156;24	9949;55	9197;50	739;149	3026;69	9514;124	8072;136	017;99	0631;149	802;91	2933;0	55603;16	6381;29	7596;31	6317;70	7679;64	2116;188	9467;88	5255;157	9471;172	1334;125	3671;189	5788;25479	2969;320	6043;7374	5167;11820	4933;12476	4541;22328	1156;10352	9607;6890	7694;25452	0952;15377	6664;12077	7177;11635	0517;6685	1148;7	9389;2
0;67;26	5625;3;1;0;0;0;0;1;0;3	7308;GG;1	611056446;29;10	8117;4	1271;62	0776;2	02E-05;0	016129;799;62;50;49600;62;140;1;4806;0	01089;32	2616;0	32171;6	7398;12	4816;13	1543;23	6561;5	615;63	9584;31	1297;51	1686;57	329;58	7079;64	323;27	5901;0	27513;5	7638;10	6742;11	2496;20	2306;4	802;54	6972;26	6221;43	7594;49	0277;50	207;55	0089;12856	9136;210	4407;3795	8336;6334	3132;6632	0768;10508	7645;2937	7506;4820	7294;11443	3987;8464	2886;7055	8268;6154	1259;4682	7098;4	2314;1
0;59;23	80869017;3;1;0;0;0;1;0;0;4	0437;GG;1	540989461;29;10	4968;4	0254;62	1993;2	76E-05;0	017857;582;62;36;36200;56;90;1;3445;0	00905;34	9799;0;13	8912;19	4019;20	3683;28	3154;4	5928;70	7191;34	1001;50	3508;56	1419;66	1263;70	7191;34	3247;0;13	6311;19	0385;19	9868;27	7851;4	5068;69	3945;33	4614;49	4078;55	0904;64	8878;69	3945;15436	1907;0;10084	069;12182	7931;12336	9115;14251	5298;3559	2927;5836	3916;13574	889;13353	2534;12558	4767;7892	9201;5836	3916;3	3972;0;4	582;3	7874;3	6676;3
0;73;27	47562949;NA;NA;NA;NA;NA;NA;NA;NA;7	649;GG;2	182748006;29;10	7536;3	989;62	1514;2	14E-05;0	018519;753;61;47;46800;54;150;1;4333;0	01025;34	2154;0	23358;20	3208;23	8238;23	8238;29	175;28	9493;67	9584;33	1949;43	7726;47	42;39	2768;68	2261;34	2154;0	23358;20	3208;23	8238;23	8238;29	175;28	9493;67	9584;33	1949;43	7726;47	42;39	2768;68	2261;14957	0613;281	8434;9704	654;11101	9468;11101	9468;13091	4588;8237	9542;6935	2621;13019	8526;11616	1278;11156	9109;8028	4493;6705	3691;2	9091;19
0;41;20	67901235;1;0;NA;NA;0;1;0;0;13	6326;GG;2	47952683;30;10	7189;4	0254;62	1733;2	21E-05;0	017857;727;61;45;45200;56;110;1;4642;0	0099;45	3035;8	9214;29	5892;31	4513;32	1035;40	1544;24	5095;69	0707;32	2435;46	1436;47	9228;53	7377;78	2471;42	9141;8	4509;28	0286;29	7925;30	4103;38	0366;23	2168;65	4278;30	5429;43	7099;45	3952;50	9034;74	1202;13794	0054;4341	2886;11281	7819;11651	3711;11797	0345;13230	1258;7819	2781;10670	2391;11867	293;12898	1804;12954	943;10948	5823;7851	0452;2	8675;5
0;44;24	38237298;1;0;0;0;0;1;0;0;22	5223;GG;2	858771907;28;10	8376;3	7842;100	3945;1	96E-05;0	022727;507;100;51;50900;44;70;0;4421;0	0107;32	4079;5	149;23	2676;24	3512;24	8703;29	6553;27	3359;49	2294;21	4031;29	6646;30	7347;27	1991;54	535;34	9751;5	5569;25	1108;26	2802;26	8405;32	0044;29	5013;53	1292;23	0985;32	0145;33	1694;29	3537;58	855;10933	0336;2311	3728;9160	4876;9520	66;9635	4009;10666	6471;8504	8319;7258	2783;9221	6825;9794	734;9765	9789;8551	955;5772	0652;2	396;4
0;56;43	87269483;3;1;0;0;0;0;0;1;2	7526;GG;1	228812309;30;10	963;4	3694;62	1767;1	73E-05;0	012658;928;61;58;57700;79;150;1;6551;0	01101;50	396;0;8	493;11	9955;13	5307;34	8209;7	3048;103	5468;49	4163;90	0162;94	0469;96	242;103	5468;49	5523;0;8	3508;11	7947;13	3041;34	2379;7	1826;101	8133;48	5889;88	5092;92	4724;94	6307;101	8133;28604	5153;0;7902	5614;10848	9249;11964	4981;23696	0706;5006	5711;6312	896;26538	9048;15015	905;12490	4637;10029	7909;6312	896;4	623;0;6	3548;5	9003;5	9912;5
0;42;22	20408163;1;0;0;0;1;0;0;0;11	3117;GG;2	630671076;30;10	8097;4	0073;62	1859;2	02E-05;0	018182;796;61;50;49500;55;120;1;5031;0	01062;62	422;27	4953;46	9769;46	3397;46	3397;56	6517;43	0456;70	2364;35	1142;51	4489;50	7875;55	3802;98	4258;63	4499;27	9481;47	7505;47	1027;47	1027;57	5846;43	7544;71	3929;35	6923;52	296;51	6238;56	2921;100	0465;16703	7275;10724	5528;15148	4045;15082	865;15082	865;16341	9022;12116	1123;15403	0814;13762	535;15640	4567;15545	8853;13845	3261;9552	5074;2	4694;2
0;44;22	77318641;1;0;0;0;1;0;0;0;14	0835;GG;2	493594883;29;10	4043;3	7842;62	2642;3	03E-05;0	022727;530;62;33;33000;44;60;1;3024;0	00812;33	0183;4	2838;15	2941;17	0725;17	4933;27	0422;18	1666;54	9494;25	6378;41	8879;43	6964;41	2146;59	3812;33	2433;4	313;15	3983;17	1888;17	6125;27	2264;18	2904;55	3238;25	8125;42	1733;43	9941;41	4954;59	7858;10406	8355;2021	1143;6470	4381;6900	6396;7027	0118;9450	7283;5583	9679;6497	1777;8614	4078;8740	7037;8703	6565;7570	7624;5550	41;2	6223;4
0;43;22	67995241;1;0;0;0;0;1;0;0;8	5733;GG;2	582579695;27;10	76;3	6376;100	641;2	12E-05;0	026316;468;100;47;47100;38;80;0;3577;0	00919;31	8371;7	8891;22	8247;24	3126;24	8009;28	4802;17	36;41	2635;17	0415;24	686;26	1521;32	1269;49	4869;32	8772;8	1468;23	5704;25	1068;25	6111;29	4106;17	9272;42	6116;17	5982;25	4925;27	0064;33	1764;51	1036;9690	7904;4314	6129;8531	5686;8864	059;8902	4256;9408	3394;6026	1917;8203	0549;7862	6346;8715	2018;8823	1474;7553	2202;5408	7268;2	4587;6
0;46;28	57796068;1;0;0;0;0;1;0;0;8	8779;GG;2	199385507;30;10	9004;4	0775;62	156;1	85E-05;0	016949;872;62;54;54200;59;150;1;5666;0	01152;50	0984;2	4521;25	363;27	7553;27	7553;41	8392;16	346;79	079;30	0695;53	3884;55	7891;65	3229;81	669;48	7596;2	3866;24	6852;27	0135;27	0135;40	721;15	9092;76	9657;29	2659;51	9616;54	2982;63	5772;79	4864;16668	0356;1386	6873;11251	5576;11887	2846;11887	2846;15706	1581;7060	1268;8963	0271;13225	5438;13262	0962;13169	7845;11047	279;7941	9806;2	7539;2
0;46;32	71861987;1;0;0;0;0;0;1;0;5	8921;GG;1	324362415;30;10	8337;4	2627;62	2086;1	97E-05;0	014085;815;61;51;50700;71;160;1;5656;0	01193;57	7006;2	0243;15	316;25	5749;26	8437;45	4973;33	249;121	5469;62	315;96	8661;107	4204;90	4608;123	7098;55	9265;1	9621;14	8451;24	7886;26	0183;44	0984;32	2267;117	8098;60	399;93	8879;104	1177;87	6795;119	9062;28565	5014;1880	7516;10342	4961;16022	7835;16431	5969;24438	0487;14130	8163;9714	0669;26851	8821;19346	0481;15762	4398;16707	3874;8341	5483;4	3743;3
0;49;30	82482993;1;0;0;0;0;1;0;0;3	1131;GG;1	26710629;31;10	8376;4	3694;60	0945;1	96E-05;0	012658;847;60;51;50900;79;90;1;6398;0	01278;73	7055;0	52237;14	3687;25	1864;26	3571;57	7182;61	8334;145	4886;68	51;119	752;130	8265;84	2757;146	1091;68	8682;0	48808;13	4257;23	5334;24	6273;53	9302;57	7753;135	9402;64	0137;111	8926;122	2403;78	7447;136	5199;30580	7811;546	7435;10075	1312;14554	5713;15097	7154;26991	3916;17513	6723;9713	5128;28665	997;19667	9414;16898	6459;18785	1768;9178	0819;4	1313;4
0;48;25	43268596;2;0;0;0;1;0;0;0;8	7235;GG;2	165884547;30;10	7364;4	1431;62	1622;2	17E-05;0	015873;740;62;46;46000;63;140;1;4936;0	01043;60	1738;14	5211;32	4857;35	1425;35	8743;49	3332;34	5066;95	4107;48	3924;74	5633;77	3335;75	931;110	4376;58	2023;14	0454;31	4214;33	9911;34	6989;47	7169;33	3761;92	2847;46	8069;72	1204;74	7998;73	4432;106	8193;19506	7218;6588	3401;11371	6302;12103	3927;12280	6395;16313	8437;9228	9586;12815	4749;17226	0211;14482	6636;14350	1572;12237	7303;8578	8493;2	8311;2
0;45;21	06674327;1;0;0;0;0;0;0;0;20	9166;GG;2	758086068;28;10	6897;3	5264;100	4577;2	28E-05;0	029412;437;100;44;43900;34;70;0;3715;0	00924;41	9531;0	40896;35	1006;37	8115;38	4345;39	8641;40	9013;71	0552;28	8325;33	0709;35	7648;30	6041;71	5054;41	8358;0	40782;35	0025;37	7058;38	327;39	7527;40	7869;70	8565;28	7518;32	9785;35	6648;30	5185;71	3054;12646	2561;252	0306;11936	1093;12146	0309;12219	1684;12421	8651;8247	5898;7110	9879;11180	6355;11713	2801;12169	2668;7787	8941;6865	6306;2	5657;2
1;51;18	645;1;0;0;0;0;0;0;0;27	1845;;2	955714729;28;10	9647;3	7377;100	3472;1	73E-05;0	02381;576;99;58;57800;42;90;0;4907;0	01109;48	4907;13	9939;38	5935;36	7033;37	6073;46	1924;22	5897;68	8536;33	5676;45	6986;43	7573;60	7162;83	3059;45	9124;13	2498;36	5414;34	7517;35	6077;43	7363;21	3886;65	1926;31	7828;43	2688;41	4307;57	4878;78	8764;12910	6939;4933	1769;11310	1576;10847	8026;11010	6003;12751	314;7897	2558;9111	94;12120	1593;11712	6775;11971	1653;11187	3351;6114	5712;3	3188;2
0;44;20	68515024;1;0;0;0;0;1;0;0;9	1122;GG;2	145491111;27;10	4458;3	5835;100	2915;2	91E-05;0	027778;343;100;34;34400;36;60;0;2682;0	0073;31	4284;8	2879;16	5495;15	091;15	6217;24	6689;8	8724;51	3282;27	8824;44	3695;42	9022;51	1188;59	9912;32	2763;8	5115;16	996;15	4982;16	0432;25	3345;9	1118;52	7131;28	6347;45	5666;44	0597;52	498;61	6098;13888	5153;5733	1141;9933	4077;9267	0997;9503	1923;12472	3647;4773	7209;10256	7108;12284	1833;11850	161;12139	4202;9484	455;6583	0123;3	0397;2
0;51;26	171875;1;0;0;0;1;0;0;0;11	6197;GG;2	707765282;27;10	7144;3	5835;100	4464;2	22E-05;0	027778;448;100;45;45000;36;60;0;3429;0	00896;38	7132;1	0276;29	9461;28	7523;29	3254;35	1955;17	2045;65	8109;27	4567;37	5822;36	39;49	7031;66	9076;36	8956;0	9238;28	1829;26	9687;27	5636;33	4452;15	6322;63	2037;26	5837;36	6261;35	4375;48	5574;64	1896;12823	057;572	8603;10893	5933;10545	2404;10688	411;12171	3811;6106	8302;6778	7967;11076	6409;11131	5907;11236	0249;9623	4181;6311	9137;2	328;2
0;45;26	36560303;3;1;0;0;0;1;0;0;16	2048;GG;2	64637065;31;11	0121;4	2195;60	119;1	65E-05;0	014706;1008;60;61;60600;68;80;1;7135;0	01284;73	6829;4	5234;51	5137;53	485;54	5395;64	8901;55	3199;128	1517;57	8191;78	4103;80	3711;77	6298;132	9498;53	0096;3	2543;37	0605;38	4787;39	2373;46	6838;39	7988;92	1961;41	5968;56	4106;57	8213;55	8491;95	6479;15037	4764;2058	6439;11807	0072;12062	7243;12224	4552;13810	3266;8465	6791;9849	8443;12909	3204;13294	9149;13299	9265;10056	9214;8314	8589;2	9647;2
0;47;23	78121284;1;0;0;0;0;1;0;0;9	1071;GG;2	53304946;27;10	3828;3	6889;100	9344;3	10E-05;0	025;320;99;32;32299;40;70;0;2537;0	00725;25	68;0	36003;17	5273;17	1072;17	5273;22	4956;15	3361;42	174;16	385;25	0541;24	7353;27	2453;42	5814;23	2375;0	32579;15	8603;15	4802;15	8603;20	356;13	8775;38	1628;14	8266;22	6712;22	3827;24	654;38	5314;8778	3216;321	9385;7248	2379;7094	0414;7248	2379;8446	5676;6377	7117;4923	3602;7150	9597;7500	4647;7540	7137;7156	6441;4687	3879;2	7049;1
0;54;26	89767019;3;1;0;0;0;1;0;0;4	583;GG;1	35209315;29;11	3193;4	2627;62	095;1	21E-05;0	014085;1327;62;82;82400;71;100;1;8057;0	01591;70	5053;1	1309;15	9179;22	9083;23	5691;54	204;2	5403;142	1041;69	4197;119	774;126	8158;140	8028;143	3431;53	2062;0	83334;11	9773;17	2215;17	7165;40	9763;1	8719;106	2771;51	3323;89	4737;94	7553;105	3183;107	1902;21774	5244;556	0199;6038	3152;9131	3088;9401	965;19858	3134;999	9428;7843	7014;20411	3181;13263	9536;11322	1801;8096	1996;7394	1443;4	3526;2
0;51;22	0603538;3;1;0;0;1;0;0;0;6	133;AG;2	16251808;29;10	6478;3	9318;62	1861;2	38E-05;0	019608;677;62;42;42100;51;90;1;3889;0	00973;25	9426;0	83019;13	1935;16	5624;16	5624;22	2705;21	0245;47	0703;21	4673;31	0278;34	3757;26	9299;47	9545;26	8611;0	70791;13	5608;17	0968;17	0968;23	0926;20	9446;47	6281;20	9521;30	866;34	4186;27	4409;48	3854;10106	5372;546	195;7000	2394;8178	2267;8178	2267;9573	5457;7608	5207;5264	3099;8625	0601;8728	7982;8387	1403;7566	7111;4976	4356;2	7412;2
0;45;28	06894435;1;0;0;0;0;0;1;0;4	0241;GG;1	537687872;30;10	7955;4	2485;62	0865;2	05E-05;0	014286;786;61;49;48800;70;140;1;5378;0	01154;35	4894;0	24837;7	1002;8	6826;8	6826;23	9403;1	7265;70	7879;34	1418;62	1501;63	6289;69	351;71	0774;31	2142;0	20225;6	1249;7	5427;7	5427;21	1072;1	4259;60	5952;28	3971;53	0789;54	3797;59	405;60	8309;14322	595;274	0118;3884	3013;4921	3406;4921	3406;12172	6547;1081	5114;5149	0136;12541	487;7734	4222;7127	389;5482	0264;4968	006;7	5674;2
0;51;30	46875;2;0;NA;NA;0;1;0;0;3	9082;AG;1	497897851;30;10	7077;4	2905;62	0833;2	24E-05;0	013699;720;61;45;44700;73;60;1;5097;0	01138;42	9329;0	22035;10	2508;18	7563;18	7563;33	984;7	7877;83	385;37	8751;64	0719;72	6232;75	8284;83	6162;39	6035;0	18078;9	8372;17	9665;17	9665;31	8217;6	684;73	8056;32	0392;55	3248;63	4185;67	3112;73	9952;17072	219;139	8283;7059	405;10733	4546;10733	4546;15587	486;4615	4356;5620	7877;15471	1448;12283	3722;10166	9538;8399	1115;5551	0234;3	397;2
0;48;24	43518667;1;0;0;0;0;1;0;0;11	4078;GG;2	593086445;27;10	669;3	6109;100	939;2	33E-05;0	027027;426;100;43;43000;37;80;0;3273;0	00868;41	3866;17	6331;31	3558;31	8888;32	4743;37	4657;32	1707;49	9082;25	8847;35	5333;36	1188;35	837;68	0076;41	6284;17	7362;31	539;32	0751;32	664;37	6846;32	3586;50	1998;26	036;35	7409;36	3298;36	0463;68	405;13473	3122;7924	3162;11777	692;11877	6554;12016	6353;13158	4655;9522	4254;11374	036;11106	3554;11764	2439;11776	1781;9605	2167;7307	6771;2	6341;2
0;48;33	02946228;2;0;0;0;0;1;0;0;3	1545;GG;1	493993085;30;10	8648;4	3307;62	1879;1	91E-05;0	013158;841;61;52;52300;76;130;1;5933;0	0123;68	9348;0	44779;13	4964;32	3878;33	8029;56	775;48	2029;116	0346;45	4581;82	7688;102	3135;68	3687;116	5717;63	9042;0	41511;12	5115;30	0243;31	3361;52	6319;44	6853;107	567;42	1407;76	7287;94	8471;63	3795;108	0648;26466	3938;516	1328;10540	6174;18781	1251;19370	9856;25109	3931;17344	5344;8728	468;22739	2496;21163	1789;16119	8558;17729	0458;8255	4299;3	4511;3
0;48;23	38435374;1;0;0;0;0;0;1;0;4	7544;AG;1	624664145;30;10	6016;4	2195;62	2291;2	49E-05;0	014706;646;62;40;40200;68;60;1;4486;0	01003;51	0067;0	071209;19	7648;26	4669;27	3805;39	3053;42	763;100	4521;47	1241;73	1584;79	958;57	776;100	5389;50	2034;0	070087;19	4536;26	0501;26	9493;38	6862;42	0895;98	8701;46	3819;72	0062;78	6987;56	8661;98	9556;20201	3151;85	9505;10041	2731;12289	7168;12495	6085;16083	1919;13135	6274;7184	7732;19345	4621;14855	3389;13778	1429;13449	1891;7100	8069;3	1184;2
0;42;30	11937557;1;0;0;0;0;1;0;0;11	1356;GG;2	328584341;31;11	017;4	2485;60	1779;1	64E-05;0	014286;1012;60;61;60900;70;120;1;7211;0	01334;80	9303;23	1461;46	9608;52	6195;53	6368;67	0792;28	0537;121	9142;63	3484;92	0511;97	6711;117	6342;145	6879;68	1345;18	5418;38	7881;43	3711;44	222;55	5689;23	2217;105	9272;55	5265;80	8184;85	4022;101	8187;125	0404;17936	5862;8338	45;13536	1756;14278	0885;14366	4718;16131	9876;8024	5839;15013	6252;14411	5252;15472	6537;15790	9709;13898	9611;10138	6371;2	6705;2
0;46;20	43816559;1;0;1;0;0;0;1;0;11	7095;GG;2	698163784;27;10	3546;3	3322;100	3195;3	18E-05;0	035714;313;99;31;31400;28;50;0;2380;0	00675;31	2792;9	5591;21	6782;23	4874;23	4874;27	8836;22	6826;36	5696;14	7146;22	4631;24	3261;23	7641;46	4468;34	2421;10	4646;23	7317;25	7123;25	7123;30	5249;24	8313;40	0337;16	1084;24	5909;26	6304;26	0152;50	8465;9666	2998;5177	6091;8833	8681;9287	3049;9287	3049;9661	6852;7734	4331;8472	5409;7063	741;8637	933;8703	7893;7524	6842;5511	3956;2	6018;5
0;40;28	22838647;1;0;0;0;0;1;0;0;3	561;GG;1	561739915;31;10	8138;4	3694;60	1695;2	01E-05;0	012658;826;60;50;49700;79;90;1;6255;0	01254;52	611;4	6385;14	1608;17	5076;17	5076;37	2776;12	8347;96	0977;47	1075;83	1451;86	5082;88	0641;100	8988;44	3716;3	912;11	9431;14	7658;14	7658;31	4396;10	8247;81	0479;39	73;70	1238;72	9602;74	2725;85	0971;19516	2495;2206	1223;6643	7287;7838	648;7838	648;15553	7936;5864	7455;8256	1315;16778	8513;10977	3857;10482	5369;10257	1141;6923	4834;4	2865;3
0;48;21	87755102;1;0;0;0;0;1;0;0;12	0295;GG;2	583056882;29;10	906;3	912;62	1437;1	83E-05;0	02;877;62;54;54500;50;120;1;4896;0	01095;38	5304;11	6075;29	0546;30	7972;31	4247;35	7911;34	3915;55	3031;28	0008;35	8549;37	6749;32	888;67	2796;38	4928;11	5962;29	0262;30	7671;31	394;35	7562;34	3579;55	2491;27	9734;35	8198;37	6381;32	8559;67	2138;14323	5121;6996	0839;12451	287;12842	6377;12908	3157;13783	4592;11166	5357;12314	0908;12386	2465;13064	9453;13229	5943;10772	3577;7864	3046;2	54;4
0;46;24	96494648;1;0;0;0;1;0;0;0;17	1025;GG;2	688239786;30;10	732;3	8918;62	1438;2	18E-05;0	020408;737;61;46;45800;49;160;1;4564;0	00998;69	0496;0	076579;45	5713;51	1318;52	3989;62	5845;39	2188;122	4775;52	2099;70	1998;75	9957;83	38;122	5988;68	6449;0	07613;45	3042;50	8321;52	0918;62	2177;38	9889;121	7596;51	9039;69	7884;75	5502;82	8913;121	8802;20563	9392;149	7802;16621	1219;17643	8233;17895	0948;19434	6185;9175	3098;9862	1615;18360	72;18815	8768;18708	2295;13727	296;9681	8453;3	0945;3
0;50;39	41106484;1;0;0;0;0;1;0;0;2	2516;GG;1	030180122;30;10	6016;4	3175;62	2291;2	49E-05;0	013333;646;61;40;40200;75;100;1;4685;0	01021;59	3488;0	048959;1	6672;0	8005;1	0579;31	6367;43	6721;122	7102;59	909;121	8519;120	8752;79	0871;122	7592;51	3821;0	042387;1	4434;0	69304;0	91585;27	3899;37	8098;106	2383;51	8672;105	4952;104	6496;68	4709;106	2807;30930	6921;67	1195;1917	9808;973	2669;1288	6858;23596	8228;18866	6732;6578	398;28784	2298;7322	6648;8002	9377;19639	21;6599	9695;13	5855;2
0;50;36	41329085;1;0;NA;NA;1;0;0;0;2	2732;GG;1	309924331;30;11	2785;4	5109;62	1367;1	26E-05;0	010989;1273;62;79;79100;91;150;1;9108;0	017;78	8236;0;32	2335;40	712;40	712;62	3613;65	1072;148	2105;63	7325;105	6245;113	8544;83	1033;148	2105;59	9138;0;24	4665;30	9369;30	9369;47	2902;48	5984;111	8184;47	7061;79	4804;85	7482;63	2199;111	8184;28778	5697;0;18807	682;21936	8408;21936	8408;27369	9753;18153	6645;7927	9446;25945	966;23821	685;21745	5124;18351	1782;7927	9446;3	2538;0;2	8501;2	917;2	917;3
0;48;28	25698989;1;0;0;0;0;1;0;0;4	3234;AG;1	35141191;30;10	7769;4	382;62	1271;2	09E-05;0	0125;771;62;48;47900;80;120;1;5558;0	01019;47	7229;0	040784;9	7009;19	7468;19	7468;37	4028;34	7116;93	2948;42	3011;72	7338;82	8606;58	6555;93	3671;46	0145;0	039324;9	3537;19	0399;19	0399;36	0639;33	469;89	9552;40	7868;70	1302;79	8944;56	5558;90	0248;22211	6657;82	6267;7374	6693;12898	3015;12898	3015;18888	3675;11914	4076;6210	1182;20256	4948;15604	1357;11706	866;12906	6533;6090	9484;3	8536;2
0;48;29	76083761;2;0;0;0;0;1;0;0;2	1247;GG;1	287944364;30;11	6351;4	4659;62	0879;8	85E-06;0	011494;1820;62;113;113000;87;70;1;12575;0	02058;59	0769;0;7	4212;10	9957;12	4828;39	5316;4	0246;121	4157;55	5105;109	9561;113	4638;117	4023;121	4269;46	3728;0;5	7887;8	5754;9	7248;30	9975;2	9868;94	5043;42	5171;85	575;88	3026;91	5258;94	5127;25320	5175;0;5408	2857;7597	0411;8493	9853;20977	4636;2080	5428;7264	227;24173	355;12771	8899;11285	943;8162	7777;7262	291;5	9348;0;13	533;11	6561;10	8162;6
0;48;25	46938776;1;0;0;0;1;0;0;0;12	8699;GG;2	651043268;30;11	6028;4	3567;62	0885;9	14E-06;0	012821;1762;61;109;109400;78;120;1;11834;0	01753;82	0142;30	9083;60	6291;62	9722;64	0794;74	647;59	8182;102	7935;51	2946;70	5335;72	854;74	7946;134	6128;60	8711;22	8443;45	0325;46	7683;47	5841;55	4166;44	2857;76	1999;37	8862;52	1425;53	8618;55	441;99	7267;18764	8382;10472	2396;16030	1702;16419	8562;16589	0681;18002	6591;11702	077;16630	7989;15993	4067;17081	8935;17102	9006;13515	9858;10339	7798;2	6891;2
0;43;22	64737696;1;0;0;0;1;0;0;0;14	6123;AG;2	351117629;29;10	5105;3	912;62	2034;2	72E-05;0	02;590;61;37;36700;50;120;1;3391;0	00865;33	3696;0	13805;24	1173;24	7007;25	3571;30	6054;22	2027;60	0156;26	1291;34	8032;35	4597;37	9577;60	1603;27	9585;0	11203;19	8172;20	3172;20	8786;25	4323;18	0837;51	0387;22	5898;30	2775;30	8389;33	0724;51	1561;10441	2739;84	6058;9223	8656;9333	0172;9511	636;10201	5707;7624	9162;5494	3637;9301	0108;10055	805;10013	7799;8661	9761;5420	407;2	7896;2
0;42;23	14814815;1;0;0;0;1;0;0;0;11	558;GG;2	541201041;28;10	9768;3	7842;100	3431;1	71E-05;0	022727;583;100;58;58500;44;80;0;5037;0	01137;42	286;16	9298;29	3855;29	9461;30	4361;37	4235;31	8958;50	4617;24	9245;37	3359;37	8258;35	8762;67	772;37	6423;14	2236;25	4785;26	0143;26	4893;33	1587;27	4897;44	4555;20	8934;32	5343;33	0094;31	534;59	0237;12233	5636;7063	9552;10232	1905;10373	0865;10452	1608;11674	6301;8649	3293;10478	9525;9579	5755;10488	4402;10525	1379;8466	6896;7003	928;2	5226;2
0;41;23	52941177;1;0;0;0;0;0;1;0;13	2539;GG;2	60073595;29;10	8016;3	989;62	1519;2	04E-05;0	018519;790;61;49;49100;54;110;1;4530;0	01005;49	3236;25	812;35	1877;35	6993;36	1817;43	1581;27	0165;56	7233;32	9854;46	7656;47	248;55	9307;82	9473;50	0884;26	2122;35	7333;36	2528;36	7427;43	8272;27	4354;57	6028;33	4968;47	4906;47	9805;56	7979;84	2333;12471	538;8015	7997;9664	3625;9740	6469;9753	1878;11092	0889;6898	4846;11538	4512;10536	6086;11129	9635;11231	1921;10453	5859;7898	1031;2	4835;2
0;47;22	67573696;1;0;0;0;0;1;0;0;8	0122;GG;1	645697085;30;10	6713;4	2341;62	1934;2	32E-05;0	014493;693;61;43;43100;69;70;1;4789;0	01039;26	8278;0	3945;9	8602;13	2661;13	2661;20	4759;2	0968;63	2884;35	8419;50	0357;53	531;61	6147;63	7115;26	1699;0	38482;9	6184;12	9408;12	9408;19	9737;2	0453;61	7363;34	9629;48	8086;52	2182;60	1037;62	149;11650	8569;291	6148;5219	2235;6450	7449;6450	7449;9346	0375;1434	0946;5413	0298;11047	2867;8610	8492;8147	5602;6006	3293;5240	1079;3	2889;1
0;45;33	62208773;1;0;0;0;0;0;0;0;3	276;GG;1	357906782;30;10	7494;4	3041;62	1333;2	15E-05;0	013514;750;61;47;46600;74;130;1;5323;0	01168;54	0481;0	25286;13	2781;18	8049;19	583;39	8298;48	4624;105	1897;49	1789;85	8842;91	6898;57	0048;105	4672;54	8803;0	25675;13	4826;19	0944;19	8845;40	443;49	2086;106	8094;49	9361;87	2066;93	1016;57	8825;107	0911;26466	0533;297	8297;8874	8269;11857	0987;12388	2116;22139	0466;16472	0043;7464	5239;24398	2243;15514	5091;13450	4797;16485	118;7261	8727;3	8415;1
0;41;30	43671557;1;0;0;0;1;0;0;0;8	0525;GG;1	937323437;30;12	0788;4	5951;62	0507;5	68E-06;0	010101;2838;61;176;176100;99;140;1;20040;0	03186;62	6277;11	9322;25	7004;26	7627;26	7627;45	4428;29	1866;104	0421;52	5982;88	9242;90	0173;87	0511;116	2377;78	6751;14	9896;32	2857;33	6202;33	6202;57	0868;36	6652;130	7013;66	0757;111	7096;113	0828;109	3566;146	0218;15269	9497;3629	7576;6628	7345;6853	2594;6853	2594;11292	5594;5304	8322;8670	4331;13108	8418;9634	0234;9548	9255;7770	7502;6663	5607;3	6851;2
0;40;20	01549587;1;0;0;0;1;0;0;0;8	6504;AA;2	176845003;29;10	4341;3	7842;62	2711;2	94E-05;0	022727;546;62;34;34000;44;80;1;3101;0	00837;24	2469;1	728;11	336;12	2606;12	5702;19	091;24	4307;45	549;22	4253;34	7611;35	6772;22	9006;47	3313;23	7774;1	6845;11	0508;11	9522;12	254;18	6546;23	8828;44	6866;22	0031;34	1701;35	0632;22	5412;46	424;9805	3325;765	2053;5356	4415;5759	3549;5920	0067;8377	1405;7219	6828;5297	3624;9024	2544;7915	8619;7744	4513;7093	3265;4811	9351;3	6519;7
0;48;20	79672989;1;0;0;0;0;1;0;0;21	5142;GG;2	919813826;30;10	7122;4	0073;62	2746;2	23E-05;0	018182;721;62;45;44900;55;90;1;4594;0	00982;44	042;2	9384;35	6495;38	9026;39	7972;42	3476;43	9107;75	1825;33	3927;38	4765;41	8386;34	3631;78	2737;46	1967;3	0822;37	3936;40	8059;41	7442;44	4195;46	059;78	8607;35	0264;40	359;43	8856;36	0442;82	1032;13595	5454;1559	0362;12610	7402;13029	8449;13136	4529;13442	8455;8851	308;8159	7121;11915	5282;12379	9025;12597	1494;8651	2527;6936	0905;2	704;2
0;46;24	72518293;1;0;0;0;0;0;0;1;8	7629;GG;1	925007578;29;10	8686;4	0943;62	1302;1	90E-05;0	016667;845;62;52;52500;60;90;1;5029;0	01112;27	4172;4	0817;10	7402;12	6548;13	0027;20	0395;22	0221;48	6261;24	5931;39	8789;41	8206;30	8595;52	8816;26	6845;3	9726;10	4532;12	3166;12	6552;19	504;21	4336;47	3266;23	9359;38	8132;40	703;30	0348;51	4684;9847	7859;1632	4429;4159	6794;4909	1507;5052	9484;7448	0473;6071	032;5222	1131;8944	2906;6848	4784;6536	5296;6440	286;4301	6375;4	3132;4
0;47;23	87511478;1;0;0;0;0;0;0;1;10	1231;GG;2	273587249;31;10	8513;4	2341;60	21;1	94E-05;0	014493;857;60;52;51600;69;100;1;6168;0	01189;52	4529;10	5996;26	4407;27	5192;28	7071;41	6396;27	4288;93	2694;49	5194;76	2615;77	1756;76	7941;104	2228;48	5167;9	8042;24	4565;25	454;26	5528;38	5148;25	3704;86	2702;45	8033;70	5386;71	3841;71	0312;96	4016;17019	6215;4034	2773;8840	2042;9156	9045;9385	9834;13280	2791;7593	2836;10540	6419;15297	7736;12457	7036;12361	1447;11158	085;8135	819;2	9906;2
0;54;20	2812331;1;0;1;0;0;1;0;0;15	4265;GG;2	862101152;30;10	8097;4	0775;62	1079;2	02E-05;0	016949;797;62;50;49500;59;130;1;5213;0	01064;34	5292;0	22424;28	0681;28	9886;29	4301;32	0622;31	1231;57	9478;23	1543;28	7844;29	6884;27	0914;58	2145;28	821;0	17999;23	5976;24	3479;24	7136;26	8299;25	9934;47	6382;18	605;23	1387;23	8871;21	8588;47	8522;7008	7175;225	2714;6769	4916;6667	3237;6687	9042;6669	9613;5345	71;4847	2924;5686	7272;6438	1291;6656	1409;4990	6482;4686	9346;2	5063;1
0;48;20	57142857;1;0;0;0;0;1;0;0;13	0318;AG;2	626619821;29;10	6189;3	8712;62	1581;2	45E-05;0	020833;658;62;41;40900;48;70;1;3723;0	00929;36	0352;19	0387;28	3286;28	8491;29	3537;33	1756;25	9787;42	2118;25	0791;32	3495;32	8541;35	7244;61	7032;36	6977;19	3888;28	8494;29	3795;29	8934;33	7856;26	4564;42	9879;25	5402;32	9442;33	4581;36	3812;62	8376;10587	3283;8015	2654;9950	132;9993	0327;10023	737;10447	58;8317	5783;10744	9126;9202	4802;10367	5632;10443	2794;9236	7779;6442	7555;2	365;2
0;66;24	48979592;3;1;1;0;1;0;0;0;4	249;AA;1	704714256;29;10	5321;4	0073;62	1891;2	67E-05;0	018182;603;62;38;37500;55;60;1;3546;0	00904;25	6292;1	1107;7	7155;13	0021;13	4272;19	8784;20	8716;58	1776;33	0345;45	8982;51	3041;38	4538;59	3254;23	6582;1	4988;7	4007;12	1616;12	5851;18	5674;18	7264;50	7895;28	0376;39	7392;44	6641;33	5979;52	3243;9307	5191;441	1095;4003	4226;5710	6238;5862	3345;8026	1099;6666	3537;4544	8242;8545	5312;7256	5557;6562	9021;7148	5573;4367	3563;5	5051;5
0;43;29	76190476;1;0;0;0;0;0;0;1;15	6655;GG;2	495688286;31;10	9331;4	1897;60	1504;1	79E-05;0	015152;931;59;56;56000;66;80;1;6587;0	01238;71	198;0	62407;44	2382;49	0818;49	0818;62	6016;56	4834;122	3656;50	563;72	9867;77	8471;66	5757;123	0591;47	4487;0	40755;28	9988;32	2186;32	2186;41	4474;36	9227;82	5472;34	6613;50	119;53	3494;46	0774;83	0001;13951	7242;419	6102;11112	471;11937	2166;11937	2166;13385	4562;8376	4948;7563	371;11765	3802;12865	7009;12740	9288;8967	5134;7208	1199;2	5526;5
0;68;18	71804237;3;1;1;0;0;1;0;0;9	5061;GG;2	151074919;29;10	5941;4	0254;62	2465;2	51E-05;0	017857;641;62;40;39900;56;40;1;3761;0	00952;28	7877;2	5042;9	6595;10	5067;10	7921;21	8204;11	8742;52	1246;25	3127;43	9702;44	8464;42	888;54	7622;23	9529;2	1509;8	3959;9	1075;9	3474;18	329;9	6339;42	6614;20	4349;35	5785;36	3147;35	292;44	9259;8562	7014;1596	0091;4228	4222;4482	3084;4586	5792;7296	1279;4099	1218;5229	1172;7595	6822;6439	0816;6341	5612;6125	6593;4237	4033;4	8879;9
0;54;30	48665738;3;1;0;0;0;0;1;0;5	9613;GG;2	141285932;30;10	7536;4	1744;62	234;2	14E-05;0	015385;752;61;47;46800;65;130;1;5087;0	01074;41	5607;1	6635;17	6807;19	0865;19	4678;31	1497;35	6082;78	7577;37	2852;61	0231;62	3886;44	8827;80	4909;41	9646;1	6797;17	8525;19	272;19	657;31	4524;35	9543;79	5231;37	6475;61	6161;62	9949;45	3189;81	2731;14947	3712;969	2808;6858	9008;7180	6662;7200	971;10726	5772;8781	9252;7492	3056;13659	5088;9675	8818;9744	8356;8175	419;6932	5686;4	2373;5
0;44;33	41240937;3;1;0;0;0;1;0;0;2	4696;GG;1	361085213;31;11	0235;4	4659;60	098;1	63E-05;0	011494;1020;60;61;61300;87;170;1;7781;0	01475;78	4455;3	3576;16	9874;16	9874;17	6969;60	9854;29	2905;141	6501;62	9394;127	4799;127	4799;115	8863;145	1768;80	0135;4	4079;21	953;21	953;22	8158;64	5747;28	8236;135	8835;56	7834;117	707;117	707;111	6992;140	5229;29737	9844;1878	41;9202	1096;9202	1096;9650	3869;26752	1866;13840	1534;10266	0251;26435	8412;15134	0564;15134	0564;17593	8791;8964	5025;3	539;2
0;62;24	00548697;3;1;0;0;0;1;0;0;5	8558;GG;1	698971733;29;10	643;4	0604;62	2585;2	39E-05;0	017241;673;61;42;41900;58;60;1;4071;0	00977;36	4889;0	085399;12	3245;16	0369;16	86;27	6551;31	5581;71	5901;33	9944;54	8497;58	7579;40	1516;71	7098;33	2257;0	072139;10	6346;13	9344;14	6614;24	7654;28	2926;64	9851;30	6898;50	4248;53	8936;36	7936;65	0862;14147	5023;114	5471;6477	3553;7828	9348;8114	8583;12060	2186;8993	1821;5328	0584;12874	1252;10068	0432;9294	6246;9240	9925;5199	9374;3	3903;1
0;42;25	03991871;1;0;1;0;0;1;0;0;31	4856;AG;3	052869615;31;11	0651;4	0073;60	1129;1	56E-05;0	018182;1063;60;64;63900;55;80;1;7044;0	01323;53	3682;29	5558;46	7715;48	4396;48	9292;51	2339;55	9841;39	7151;16	1373;21	0142;22	6021;13	9593;69	9434;45	5839;24	1358;39	5291;41	0147;41	4424;43	6314;47	959;34	6336;13	3925;17	8828;19	2994;11	3662;59	3252;9968	5181;9274	2934;10290	1951;10266	8433;10282	9954;10191	3685;8007	8933;10470	9188;6993	4127;8229	3979;8506	5562;5280	6596;6047	3401;2	4222;2
0;55;29	76086272;3;1;0;1;0;0;0;0;3	5722;GG;1	596409734;31;10	8949;4	3175;60	1563;1	86E-05;0	013333;896;60;54;53900;75;130;1;6648;0	01311;62	8255;12	1956;21	8284;22	1522;23	5375;44	2873;39	8332;109	2166;57	0294;99	0292;99	4983;81	8173;121	6505;50	4141;9	7763;17	6017;17	87;18	9916;35	6321;31	6223;87	0567;45	1861;78	7672;79	1541;65	4018;97	0241;22381	7643;4111	3803;7574	7385;7762	9957;8351	8068;16154	4476;12218	9055;9521	5379;19579	8615;11094	1935;10978	5205;13486	4712;7673	3702;3	6161;2
0;54;22	86253448;3;1;1;0;0;0;0;1;14	5707;GG;2	615032166;30;10	7451;4	0254;62	1984;2	16E-05;0	017857;746;61;46;46400;56;160;1;4755;0	01007;43	0691;17	6128;31	1845;31	8156;32	3387;37	7257;31	2118;51	2733;25	4989;37	0958;37	6188;38	2227;69	4345;42	4335;17	3529;30	7243;31	3461;31	8615;37	169;30	7512;50	5167;25	1226;36	5483;37	0637;37	6586;68	4098;11946	8175;8409	7932;10366	0193;10431	6504;10527	0286;11301	6518;7833	3716;11423	2412;9841	3959;10530	631;10544	3553;8283	7671;6151	6264;2	774;2
0;53;20	82093992;2;0;0;0;0;1;0;0;3	8439;AG;1	540150167;29;10	7955;4	1589;62	0865;2	05E-05;0	015625;786;61;49;48800;64;140;1;4809;0	01107;46	9947;0	0983;15	6542;22	9646;24	327;38	1592;35	9501;90	2429;41	6885;66	0263;73	7957;54	4032;90	3533;46	0677;0	096361;15	3454;22	5116;23	8471;37	4065;35	241;88	4628;40	8661;64	7239;72	34;53	33;88	571;24090	613;79	4581;11204	9406;15240	11;15972	9503;21729	4191;13655	8283;6762	3989;21843	263;17470	3256;14658	2815;14172	9457;6692	9902;4	1664;1
0;55;22	50692521;1;0;1;0;1;0;0;0;15	689;GG;2	884230121;27;10	5187;3	434;100	5435;2	70E-05;0	032258;368;100;37;37000;31;90;0;2822;0	00753;29	9896;8	7009;22	9005;23	9356;24	3937;27	6911;26	4268;38	7758;17	3866;23	4117;24	3592;21	3785;47	8054;31	3639;9	0997;23	9499;25	0325;25	5115;28	9601;27	6378;40	5527;18	1833;24	4845;25	4754;22	3582;49	996;9249	3943;4844	9099;8685	5845;8786	155;8819	9383;8973	3993;6616	7402;8073	4713;7786	9606;8604	5349;8683	6501;7120	0235;5284	2843;2	6558;2
0;44;26	3958034;1;0;0;0;0;0;1;0;11	5649;GG;2	554454827;29;10	7975;3	8712;62	1347;2	05E-05;0	020833;787;62;49;48900;48;60;1;4396;0	00998;45	729;0;36	9785;39	0588;40	2262;43	4191;40	7887;78	5741;31	8116;38	3497;40	5714;37	7872;78	5759;45	0542;0;36	4328;38	4824;39	6326;42	7783;40	1867;77	4145;31	3421;37	7837;39	9727;37	2296;77	4163;16571	1587;0;16103	0936;16331	4679;16430	334;16682	6983;12537	9212;6924	0421;14334	231;15382	8161;15622	9999;12001	6845;6916	8943;2	7999;0;2	9927;2	9583;2	9139;2
0;48;23	87511478;1;0;0;0;0;1;0;0;19	0408;GG;2	64216228;31;10	8435;4	1431;60	1645;1	95E-05;0	015873;851;59;51;51200;63;100;1;5966;0	0114;49	5;0;23	9743;34	5914;34	5914;44	1401;34	6786;85	8696;35	3333;50	0376;60	9085;51	1948;85	8734;50	443;0;24	431;35	2504;35	2504;44	9811;35	3393;87	5056;36	0064;50	9909;62	0689;52	1702;87	5095;15180	4946;0;11692	1942;13878	5485;13878	5485;14807	2199;5775	4446;5972	9084;13060	1961;13798	9623;13610	7791;7882	7334;5961	8023;2	8586;0;3	2831;3	0092;3	0092;2
0;45;21	79944511;1;0;0;0;0;1;0;0;11	0155;AG;2	40134704;29;10	9438;3	912;62	1295;1	77E-05;0	02;911;62;57;56600;50;140;1;5078;0	01126;41	2604;16	5977;27	39;28	8215;29	3374;36	0365;31	4847;56	1164;30	8767;43	7336;45	1797;41	5863;73	071;41	1798;16	5652;27	3364;28	7651;29	28;35	9661;31	4231;56	0067;30	8163;43	6481;45	0914;41	505;72	9282;12099	1295;6109	1777;8617	6675;8868	0906;9014	6629;10831	9394;7890	983;10384	8136;10503	7138;10367	9384;10400	6715;8626	3956;7062	8113;2	798;2
0;54;19	48696145;3;1;0;0;0;1;0;0;8	0906;GG;2	371658419;26;10	2577;3	4012;100	7067;3	51E-05;0	033333;283;99;28;28500;30;80;0;1993;0	00601;27	4249;6	2324;17	3698;18	5078;18	5078;24	3555;9	64;41	2322;19	6346;28	6974;29	9003;38	0453;47	6853;29	5808;6	7223;18	7353;19	9627;19	9627;26	2702;10	3978;44	4736;21	1781;30	9534;32	2509;41	0362;51	434;10816	0973;3257	5543;8237	2987;8676	4476;8676	4476;10274	7465;5102	6282;7690	4911;8643	4124;8997	0442;8943	9115;8030	5808;6007	8086;2	8826;2
0;48;29	38475666;2;0;0;0;0;1;0;0;14	0627;GG;2	445773114;30;11	1718;4	3041;62	1503;1	41E-05;0	013514;1144;62;71;71100;74;100;1;7797;0	01297;79	38;1	0329;50	101;58	0783;59	328;71	3762;52	5478;132	8997;53	2244;74	6976;82	6442;81	4779;134	0256;57	4306;0	7473;36	2475;42	0191;42	9232;51	6399;38	0178;96	1516;38	5073;54	043;59	7922;58	9484;96	9662;18807	0284;528	4083;16548	8025;17618	9521;17688	5561;18362	0744;10330	6104;10078	3924;15150	5585;17241	3322;17620	5203;12161	2512;9641	8449;2	8893;2
0;41;24	609375;1;0;0;0;1;0;0;0;17	9515;AA;2	810059037;29;10	8036;3	8286;62	1212;2	03E-05;0	021739;792;62;49;49200;46;90;1;4396;0	00997;36	8331;22	7155;28	9332;29	8005;30	17;33	4755;19	906;36	848;22	6562;29	754;30	6134;40	0179;59	924;28	5949;17	6349;22	4619;23	1352;23	4221;25	9882;15	4538;28	6065;17	5888;23	0991;23	7663;31	0674;46	5212;8018	0404;6525	2297;7565	2238;7679	0434;7710	2806;7893	1604;4726	5826;7879	9113;6514	0014;7537	6246;7575	8662;7006	6797;5349	3594;2	5067;2
0;52;21	29529475;3;1;0;0;0;1;0;0;9	6848;GG;2	495951208;30;10	8762;4	1897;62	1622;1	89E-05;0	015152;851;61;53;52900;66;70;1;5710;0	0114;40	6271;14	7083;27	5957;28	4157;28	7546;34	2148;24	0981;61	4136;35	3968;47	7864;48	5412;52	4429;76	541;40	9433;14	8227;27	8105;28	6368;28	9784;34	4811;24	2856;61	8916;35	6723;48	1583;48	919;52	851;77	1367;10384	0671;5688	7139;6989	2065;7117	3979;7143	9862;7888	006;6190	2078;9653	6049;8511	8225;8262	6288;8328	9112;8293	171;6322	0064;2	5273;2
0;40;21	8299522;1;0;0;0;1;0;0;0;11	9586;AG;2	817847073;29;10	8493;3	9703;62	123;1	94E-05;0	018868;829;61;52;51500;53;70;1;4708;0	01044;40	5673;21	8077;32	6084;33	7678;34	3542;38	073;32	137;41	7975;22	9565;29	817;31	0183;32	0343;64	1713;36	3104;19	312;29	0078;30	0714;30	6069;33	9932;28	6196;38	3099;21	2179;27	5213;28	629;29	5085;58	1281;12837	6671;10062	6147;11977	5707;12188	3755;12273	7317;12558	1637;9861	5885;12273	943;10528	0252;11504	3182;11639	5308;9965	0341;6812	1216;2	4838;2
0;44;30	85960738;1;0;0;0;1;0;0;0;5	405;GG;1	566146583;29;10	732;4	1589;62	1438;2	18E-05;0	015625;737;62;46;45800;64;80;1;4540;0	01051;42	4423;2	0924;13	2018;16	4832;17	0277;29	1546;2	6786;86	8539;45	2348;72	0297;75	4342;86	3787;89	0574;37	3878;1	8432;11	6296;14	5202;14	9998;25	6826;2	3596;76	5104;39	8478;63	4516;66	4507;76	0918;78	4514;15600	6325;1043	9204;5712	4329;6613	0373;6850	7994;10247	5955;1297	5777;6889	4499;14103	3584;9550	3305;9201	8694;7045	8873;6165	0874;4	4705;2
0;46;26	25958475;NA;NA;NA;NA;NA;NA;NA;NA;4	5715;AG;1	571588214;31;10	8337;4	3694;60	1423;1	97E-05;0	012658;843;60;51;50700;79;130;1;6367;0	01271;50	9603;0	14694;18	0776;32	3698;34	0384;44	5564;43	9224;100	0032;47	7615;66	1454;80	8142;56	2613;100	1838;52	8655;0	15244;18	7535;33	58;35	311;46	2222;45	5646;103	742;49	5471;68	6183;83	8356;58	3648;103	9293;21572	0574;177	2833;12036	3265;17441	5139;17680	1368;19998	3595;13948	169;7782	7786;20188	5247;19105	5849;16538	4539;14559	4542;7654	4196;3	1234;1
0;66;20	47826661;3;1;1;0;1;0;0;0;5	8151;GG;2	233310269;27;10	5294;3	7136;100	5376;2	67E-05;0	02439;372;100;37;37400;41;100;0;2902;0	00811;33	5675;11	4979;21	6132;21	1384;21	6132;28	3154;26	9243;49	7195;26	984;39	9751;39	3792;34	664;61	5884;35	3867;12	121;22	7846;22	284;22	7846;29	85;28	3835;52	4141;28	4464;42	1416;41	5134;36	5426;64	9262;15477	151;7539	3582;11730	6553;11573	6075;11730	6553;13902	4504;12028	2282;11281	7858;13299	4626;12580	9976;12597	2402;11670	7126;7305	4389;2	925;2
0;50;27	30996814;1;0;0;0;0;0;0;1;17	4848;GG;2	865297353;30;10	9313;4	0254;62	1802;1	79E-05;0	017857;899;62;56;55900;56;60;1;5661;0	01152;41	5251;0	087279;33	927;36	3384;37	1905;39	825;19	5457;72	8274;30	6092;35	7497;38	1376;53	3945;72	9402;36	4795;0	075828;29	6698;31	8297;32	596;34	973;16	9813;64	2157;27	0925;31	7177;33	8604;47	3324;64	3137;11149	9255;116	0327;10198	0463;10587	5849;10675	3631;11105	7104;4231	1671;5430	1679;9859	5545;10146	7521;10294	7527;7356	4725;5310	8282;2	6874;2
0;56;25	2825699;3;1;1;0;0;0;1;0;8	9036;GG;2	148270341;30;10	9904;4	3041;62	1593;1	69E-05;0	013514;954;62;59;59300;74;80;1;6603;0	01338;29	7347;1	7475;11	0995;13	5505;13	8487;22	1508;9	4973;63	3579;34	6249;51	3635;53	806;55	7149;65	2122;25	6535;1	6815;9	7454;11	8504;12	1067;19	1916;8	0871;54	0953;29	4882;43	7611;45	8577;47	7807;55	8677;10009	7876;1015	182;4829	6052;5534	4459;5633	9136;7974	8898;3795	7261;5581	1429;8922	1073;7472	3371;7293	4386;6940	2982;5116	8739;4	6731;2
0;45;26	42356982;1;0;0;0;0;0;0;1;4	4158;AG;1	435825788;29;10	7233;3	989;62	1918;2	20E-05;0	018519;730;62;45;45400;54;170;1;4198;0	01029;32	602;0	14241;6	1144;12	6326;13	2389;24	8581;25	5236;76	9704;42	4715;63	8891;70	7365;51	6044;77	128;27	8309;0	11374;5	1725;10	8326;11	3659;21	3986;21	0227;63	6191;34	243;52	379;58	3392;42	7223;63	745;17152	8104;163	7604;4280	3455;8242	3927;8518	1377;14793	8499;11496	3809;5348	3061;15856	9709;10474	8069;8047	2751;11771	9788;5280	8448;3	5913;3
0;66;20	61925365;3;1;1;0;0;1;0;0;18	176;GG;2	769045492;28;10	7621;3	6889;100	6397;2	12E-05;0	025;469;100;47;47200;40;60;0;4023;0	00971;43	1771;31	7598;40	267;40	267;40	9145;41	9797;19	5665;37	2484;25	9434;28	733;28	733;50	081;69	6475;44	465;32	7071;41	4681;41	4681;42	1349;43	2319;20	1502;38	3594;26	7173;29	5901;29	5901;51	5748;71	725;12758	5151;12111	6507;12678	4867;12678	4867;12705	6665;12785	3465;7887	842;12819	6616;10805	594;11395	9076;11395	9076;12000	4737;7776	1019;2	3248;2
0;39;26	33288875;1;0;0;0;1;0;0;0;6	1194;GG;2	138186349;30;10	8912;4	2767;62	1528;1	86E-05;0	013889;864;61;54;53700;72;70;1;5975;0	01228;37	3655;4	3539;15	8434;18	6921;18	6921;28	8291;21	6293;68	9057;34	8862;54	2544;57	1858;51	7925;73	4218;36	74;4	281;15	5781;18	3792;18	3792;28	3465;21	2672;67	7521;34	3022;53	3461;56	2284;50	9254;72	1926;14672	338;2392	8776;7571	8417;8648	8482;8648	8482;12199	8759;7444	6973;8205	0828;13019	9524;11055	9714;10587	1188;9389	939;6473	4549;3	6522;12
0;56;28	04281659;3;1;1;0;0;0;1;0;5	3499;AG;1	734566847;29;10	6454;4	0604;62	1302;2	38E-05;0	017241;676;61;42;42000;58;110;1;4086;0	01016;35	6794;0;23	407;25	1464;26	1449;31	1954;6	1971;71	9536;35	2425;45	8086;47	6714;65	7565;71	9536;35	4698;0;23	2694;24	9986;25	9913;31	0121;6	1607;71	5307;35	0354;45	5394;47	3912;65	3701;71	5307;16295	2269;0;13213	7951;13825	7606;13991	4932;15277	4265;4092	6409;6514	787;14895	5401;14426	352;14322	0287;9166	8917;6514	787;3	0609;0;3	2641;3	282;3	2484;3
0;71;24	6097337;3;1;1;0;1;0;0;0;7	5067;GG;1	929241296;30;10	7769;4	1744;62	1271;2	09E-05;0	015385;771;62;48;47900;65;170;1;5204;0	01094;46	1068;14	8979;24	2595;23	6693;24	2595;36	6449;38	5968;70	8792;38	3364;62	0242;61	3769;47	6868;86	2837;43	8451;14	1671;23	0694;22	5082;23	0694;34	8473;36	7035;67	4023;36	4558;58	9816;58	366;45	3476;82	051;16909	7003;6129	047;8925	9289;8765	7524;8925	9289;13883	0632;8760	7074;10091	208;14899	9597;11022	8452;11060	7556;8994	2094;6620	3224;3	3776;2
0;73;21	23057202;3;1;0;0;1;0;0;0;9	0058;AG;2	248204627;30;10	7873;4	0604;62	1309;2	07E-05;0	017241;779;62;48;48400;58;70;1;5090;0	0106;46	0345;2	0889;22	2233;23	7685;24	2805;36	2149;26	2007;82	9369;37	9408;60	8972;62	4811;58	977;85	1777;42	756;1	9402;20	6407;22	0758;22	5513;33	6357;24	3347;77	0303;35	2387;56	5602;58	0313;54	7768;79	1115;14445	245;1037	7668;7080	275;7612	9353;7817	8318;11838	3205;5245	9615;7083	7641;12169	4308;10090	609;9873	0016;7833	9089;6279	7803;3	126;2
0;51;28	87544005;3;1;1;0;0;1;0;0;6	4824;AG;1	755090679;30;10	7852;4	2047;62	1622;2	07E-05;0	014925;777;61;48;48300;67;70;1;5276;0	01124;39	9703;7	8518;17	0287;16	5279;17	0287;30	1264;8	6366;72	3459;39	2242;63	5222;63	0526;71	9143;80	5508;40	5901;7	9736;17	2927;16	7842;17	2927;30	5935;8	7705;73	4676;39	8324;64	5071;64	0302;73	0293;81	7998;16810	5311;3936	9516;7449	0263;7148	5267;7449	0263;13572	7884;4010	4356;8418	2569;15467	4023;10160	7653;10263	516;7948	581;5832	3077;3	5888;2
0;72;26	42356982;3;1;0;0;0;0;0;0;5	0801;AG;1	734302576;30;10	781;4	1431;62	0645;2	08E-05;0	015873;775;61;48;48100;63;150;1;5147;0	01084;52	8777;3	4791;20	485;22	5165;23	1198;40	0855;39	3301;105	9778;53	6767;86	5504;88	6538;70	3401;109	6702;48	333;2	9932;18	1718;20	0734;20	6299;36	3787;35	0344;97	6556;49	6504;80	2023;82	1618;65	7979;100	8323;19541	2789;2218	9928;6966	538;7759	9757;7988	7356;14835	8158;11962	917;9197	9249;18332	9413;11401	3357;10964	448;12710	2855;7470	9311;3	3237;2
0;48;23	72528616;3;1;0;0;0;1;0;0;7	7194;AG;2	215221211;29;10	6238;3	8918;62	0846;2	43E-05;0	020408;662;62;41;41100;49;70;1;3755;0	00942;24	0939;1	3999;13	0678;14	5965;14	9454;20	1407;17	7825;46	2303;23	1106;32	8082;34	3979;29	971;47	7536;19	4079;1	1235;10	6191;11	8457;12	1244;16	2715;14	2097;36	8845;18	2647;25	9809;27	2483;23	8956;38	1053;7815	8149;926	7697;4783	0134;5217	5354;5245	13;6585	8412;4872	1828;5003	5213;6990	2864;6417	1715;6388	8508;5365	8297;4295	0351;2	8571;37
0;61;27	82931354;3;1;0;0;0;0;1;0;4	1356;GG;1	575853974;30;10	6666;4	2341;62	1739;2	33E-05;0	014493;690;61;43;42900;69;70;1;4767;0	01069;40	1219;2	4122;10	5621;12	2989;13	2053;30	3983;9	2066;77	0757;37	8171;66	8353;68	6311;70	3717;79	5783;32	1831;1	9057;8	6001;9	9958;10	7467;24	4689;7	2733;62	3792;30	8741;53	9941;55	4519;57	083;64	3562;15880	1634;1420	513;6433	0953;7473	1542;7947	2942;14064	28;5418	5124;6403	4853;13894	1006;10223	6853;9575	4332;8888	0317;5748	4988;5	399;5
0;40;19	83516296;1;0;0;0;0;0;0;1;16	8487;AG;2	844780271;29;10	8474;3	8286;62	1524;1	95E-05;0	021739;827;62;51;51400;46;70;1;4580;0	01038;47	28;26	4282;39	873;42	1434;42	1434;45	1063;26	7286;51	6346;30	6228;35	6969;38	0122;51	8673;78	5959;47	7852;26	7106;40	2991;42	5937;42	5937;45	5882;27	0142;52	1863;30	95;36	0783;38	4184;52	4215;79	4357;14104	2547;10701	6312;13912	923;13987	8059;13987	8059;13950	1029;7711	4693;13389	1711;12102	361;13041	0554;13437	7728;11036	4794;7678	4876;2	3677;2
1;46;25	217;2;0;0;1;1;0;0;0;5	4739;;1	979695399;29;10	6549;3	9318;62	2614;2	36E-05;0	019608;681;62;42;42400;51;60;1;3915;0	0092;21	5469;4	7913;9	2942;8	3111;8	7844;17	6562;15	0091;43	0805;25	6198;39	4554;38	3422;32	9563;47	9654;18	8374;4	0276;7	933;7	0541;7	4791;15	346;12	9614;37	9988;22	554;34	8707;33	8772;29	1435;42	1049;9590	2467;1820	3248;4698	0824;4007	8317;4353	0143;8342	8846;5765	0626;5360	5188;8946	7078;6532	9335;6863	0227;6533	1867;4386	3196;3	8318;3
0;44;24	8015873;1;0;0;0;0;1;0;0;8	558;GG;1	961444059;29;10	8818;4	0604;62	1495;1	88E-05;0	017241;856;62;53;53200;58;170;1;5036;0	0112;41	7634;3	6556;15	0792;17	3153;17	3153;32	5252;13	3963;74	6334;35	979;60	6962;62	8076;65	0075;78	4037;41	147;3	6016;14	8567;17	0598;17	0598;32	0452;13	1986;73	532;35	4481;59	8005;61	8807;64	0481;77	2467;16780	7751;1886	3181;7299	6806;8550	6735;8550	6735;14968	2785;4667	3636;7899	822;14357	3164;11448	6759;10865	007;8616	081;6692	1126;3	7956;5
0;46;23	79535991;1;0;0;0;0;0;1;0;6	2221;GG;1	864332611;29;10	5453;3	989;62	0915;2	63E-05;0	018519;612;61;38;38000;54;140;1;3578;0	00915;35	3101;4	7268;21	0276;22	5572;23	3706;30	5806;22	7584;57	6987;26	5512;39	3492;40	9155;39	9614;62	7198;36	8952;4	939;21	9716;23	5698;24	4198;31	9534;23	7801;60	2888;27	7431;41	1156;42	7522;41	7553;65	5354;14040	1903;4161	4284;11663	1086;12164	7178;12357	3621;13502	6341;9088	7711;9069	6069;11950	4661;12765	1798;12621	9685;10153	0004;6053	9787;3	459;2
0;45;25	91068435;NA;NA;NA;NA;NA;NA;NA;NA;10	3419;GG;2	46640073;30;11	3059;4	3438;62	1085;1	23E-05;0	012987;1309;62;81;81300;77;80;1;8924;0	01457;72	3796;18	7287;45	4132;47	922;48	7978;61	457;47	9014;99	83;45	3578;70	2739;72	7987;71	1703;119	0717;55	6564;14	3955;34	8635;36	7699;37	47;47	2974;36	6259;75	6264;33	7654;52	9522;54	9137;53	7963;90	4222;15701	4733;6897	3792;12265	3856;12647	0933;12774	3077;14522	3915;11063	7318;13397	3626;12616	0882;13952	575;13983	728;12728	8169;9118	3283;2	5982;2
0;40;26	6727633;1;0;0;0;0;1;0;0;8	7611;GG;2	160548293;29;10	6238;3	8712;62	1785;2	43E-05;0	020833;661;61;41;41100;48;70;1;3741;0	00923;46	3682;9	4668;25	1082;27	4077;28	0478;36	8674;19	8642;78	1689;40	1682;59	7881;62	2755;67	9717;87	8359;45	2684;9	2423;24	5127;26	7576;27	3825;35	9929;19	3931;76	3148;39	2155;58	37;60	7984;66	3595;85	7526;16820	201;3943	3048;10556	4445;11243	7255;11380	171;13957	5115;7052	2854;10136	153;14442	1526;12830	925;12721	5528;10966	5459;7863	43;3	1784;2
0;42;29	27099403;1;0;0;0;0;1;0;0;7	4533;GG;2	206520345;31;11	0837;4	3307;60	1654;1	54E-05;0	013158;1082;60;65;65099;76;100;1;7901;0	01439;65	6828;17	1753;33	9205;36	0525;36	0525;52	5381;19	7893;106	6296;57	1654;87	4769;89	5689;104	4356;124	2249;47	8742;12	5185;24	7236;26	2775;26	2775;38	2934;14	4238;77	719;41	6661;63	7592;65	284;76	1199;90	5437;16725	3458;5085	4979;9490	2788;10041	2682;10041	2682;14172	3263;4563	6795;10839	8795;14457	0577;12739	4277;12554	5452;10207	1354;8082	1955;3	1335;2
0;65;25	2825699;3;1;0;0;0;0;0;0;6	819;GG;1	888369422;30;10	9543;4	2341;62	1064;1	75E-05;0	014493;921;61;57;57200;69;70;1;6199;0	0125;43	2844;9	5689;24	5016;26	6259;27	3304;35	9158;18	0797;71	6011;37	2345;54	2424;56	5561;63	4932;81	5728;43	6213;9	6434;24	6923;26	8331;27	5431;36	1953;18	2204;72	1583;37	5242;54	6645;56	9962;63	9873;82	2076;14322	2071;4820	4788;10247	1758;10758	2338;10929	7865;12739	0302;7379	6226;9521	8492;12600	8132;11956	6932;11759	8671;10237	6854;6240	4592;3	1024;2
0;39;25	46198063;1;0;0;0;0;0;1;0;11	7894;GG;2	286514599;30;11	0413;4	1589;62	0896;1	60E-05;0	015625;1005;61;62;62400;64;70;1;6607;0	01212;79	8889;25	9371;43	6272;44	5804;45	6155;65	6918;43	8567;107	2365;52	4396;88	2487;89	2838;90	0075;133	8642;111	4246;36	1756;60	8489;62	1783;63	622;91	6233;61	1689;149	5676;73	1398;123	0844;124	5281;125	5375;186	7064;17281	9387;8317	704;11982	2375;12134	9016;12301	9561;15375	5377;9717	9308;13149	7782;14016	7897;14030	2647;14016	3245;11895	6242;8372	9014;3	0115;2
0;54;37	20238095;2;0;0;0;0;0;0;0;2	4552;AG;1	202680539;30;11	341;4	4998;62	0486;1	19E-05;0	011111;1357;62;84;84200;90;60;1;9629;0	01779;79	4839;0	80103;12	368;27	1331;28	6021;58	202;7	0547;148	1733;66	0044;120	422;136	0604;141	9693;149	0241;66	6457;0	62027;10	6727;22	9355;24	1261;48	6395;5	5546;129	7353;60	9828;106	268;119	2238;124	8394;130	3941;27891	1742;439	8764;6670	8004;13028	1669;13673	636;23779	0792;3570	5637;7841	617;25010	8452;16807	3219;12308	8945;10220	1463;7746	0208;8	92;2
0;53;20	61925365;3;1;0;0;0;0;1;0;14	5841;GG;2	620601799;28;10	8016;3	7136;100	6148;2	04E-05;0	02439;488;100;49;49100;41;70;0;4189;0	01014;39	5762;19	1156;30	7525;32	1152;32	7691;36	8093;30	0986;44	9535;24	3574;31	8593;33	1923;34	5298;64	6284;40	9812;19	7942;31	8443;33	2554;33	9325;38	1162;31	1672;46	5495;25	2221;32	9904;34	3707;35	7557;66	9229;13587	6249;9172	2551;12470	6234;12674	549;12850	2201;13329	4048;9393	0364;12021	0685;11252	1284;12247	919;12306	9539;9600	9126;7172	0508;2	6801;2
0;59;22	5981405;3;1;0;1;0;1;0;0;13	1593;GG;2	699548891;28;10	7494;3	7377;100	431;2	15E-05;0	02381;464;100;47;46600;42;100;0;4004;0	00987;27	4293;3	9151;20	9576;23	9549;24	4005;26	1509;22	0262;44	316;20	4944;23	9536;27	0082;26	3278;48	354;23	3993;3	2805;17	837;20	4149;20	8004;22	3076;18	4556;37	8407;17	4594;20	4226;23	0559;22	7674;41	223;9521	5945;2335	4109;8854	3172;9215	6749;9265	123;9451	2329;7109	2603;7142	8259;8341	7845;8887	7986;9316	8999;7610	5842;5563	5132;2	506;12
0;46;37	109375;1;0;0;0;0;1;0;0;3	3916;GG;1	393390634;30;11	3421;4	4659;62	0766;1	19E-05;0	011494;1358;61;84;84300;87;140;1;9538;0	01729;76	1401;0	28791;20	9337;43	2757;43	2757;60	4687;35	6179;143	5482;64	6897;99	2433;121	9413;108	2972;143	9151;54	7774;0	20713;15	0603;31	1338;31	1338;43	503;25	6246;103	2727;46	5396;71	3985;87	7281;77	9121;103	5367;26897	3956;381	3651;12588	1539;20338	4304;20338	4304;23931	4137;11102	3061;8332	7765;24151	0575;21655	6802;17105	672;13947	0927;7956	6338;3	2483;3
0;46;31	5115017;1;0;0;0;0;0;1;0;6	6455;GG;2	065742475;31;10	9438;4	2485;60	0849;1	77E-05;0	014286;942;59;57;56600;70;150;1;6746;0	01268;80	3971;6	379;37	8461;42	8794;42	8794;63	8364;49	1474;135	1321;59	2589;97	8727;102	9023;92	6353;141	7827;67	7323;5	1134;31	1145;35	3638;35	3638;53	1946;39	8858;116	3525;52	1161;85	4198;89	678;81	7979;121	6837;22161	6893;2890	2949;12460	6044;13577	929;13577	929;18098	5695;11954	2717;11663	0115;19402	6903;16658	7253;16347	6269;14074	63;9453	914;3	2523;2
0;54;23	33546615;3;1;0;0;0;0;0;1;6	4806;GG;1	844433806;29;10	5687;3	9512;62	24;2	57E-05;0	019231;625;61;39;38900;52;70;1;3627;0	00929;21	211;0	13009;6	6484;10	0629;10	5399;16	3231;15	9712;44	4125;22	6604;34	0311;37	6152;28	5997;44	571;16	6952;0	10239;5	233;7	9205;8	2959;12	8479;12	5709;34	9571;17	836;26	7859;29	6069;22	5108;35	0818;8753	6693;142	1684;3722	9631;5428	502;5583	6798;7514	996;5773	355;3875	3922;8171	4786;7046	3149;6099	8081;6406	7858;3741	5098;3	4078;2
0;57;24	1671624;NA;NA;NA;NA;NA;NA;NA;NA;6	5767;GG;1	536565977;30;10	8077;4	2341;62	1384;2	02E-05;0	014493;795;62;49;49400;69;80;1;5416;0	01139;51	7805;1	3197;15	704;20	8621;20	8621;37	6548;25	5432;104	3098;51	8789;84	2618;89	4559;80	1381;105	6813;49	664;1	2657;15	0621;20	0094;20	0094;36	1157;24	4991;100	0462;49	7584;80	8176;85	7994;76	8625;101	3617;20517	8753;667	3135;7830	9271;9914	6858;9914	6858;15714	6368;9430	1567;7605	0728;18579	9589;13074	8668;11956	5003;12083	3003;7276	864;4	3777;3
0;46;24	07407407;1;0;0;0;0;1;0;0;8	7301;AG;1	80790812;30;10	6666;4	2905;62	0839;2	33E-05;0	013699;691;62;43;42900;73;80;1;4931;0	01045;33	9547;0;14	7778;17	356;17	356;26	1858;9	2344;67	9165;32	9055;50	0094;52	6809;58	6983;67	9327;31	9818;0;13	9191;16	3476;16	3476;24	6643;8	6979;63	9703;30	9936;47	1037;49	6199;55	2877;63	9856;13023	7311;0;7959	333;8656	056;8656	056;11216	4171;4939	0401;5587	0062;11414	6458;10223	5291;9971	9311;8436	9395;5562	8974;3	0729;0;2	6547;2	7256;2	7256;2
0;50;23	05175491;3;1;1;0;0;1;0;0;3	9662;AG;1	120746786;29;10	4429;4	1109;62	1377;2	92E-05;0	016393;552;62;34;34300;61;90;1;3450;0	00873;46	3538;0;2	0648;4	4428;5	6132;31	5657;45	3386;102	6514;52	7854;97	6367;100	3612;57	3159;102	6545;45	2673;0;2	0164;4	3386;5	4816;30	8258;44	2759;100	2453;51	5482;95	3481;98	0088;55	9724;100	2483;28580	8458;0;2639	6401;5482	0764;6693	7783;24489	1025;15862	3705;6109	9845;27298	2983;10796	2944;8339	505;16408	2169;6110	1123;9	4771;0;9	8585;13	46;13	4849;10
0;53;24	24242424;3;1;0;0;0;1;0;0;4	5537;GG;1	354778725;30;11	3941;4	4067;62	0979;1	13E-05;0	012195;1430;61;89;88800;82;40;1;9848;0	01618;45	7599;0	81236;2	6364;9	8633;10	3632;32	6021;1	0954;98	6645;49	4914;89	1234;96	5949;98	3912;99	4866;60	1945;1	8392;4	8281;14	3674;15	0052;43	3983;1	821;134	917;70	312;121	7729;131	5877;134	9571;136	7781;14637	8896;165	3197;1457	2547;5515	2901;5776	6845;12480	0926;414	9412;4278	0186;14370	4196;8181	4144;5239	8136;4348	3914;4307	3204;10	5733;2
0;42;28	28282828;1;0;0;0;1;0;0;0;4	8703;GG;1	741882696;29;10	8628;4	1897;62	1429;1	92E-05;0	015152;840;61;52;52200;66;80;1;5141;0	01158;45	1676;0	01475;22	4242;25	2005;26	0192;36	2575;34	5758;88	555;42	4534;62	5505;65	4987;53	9939;88	5697;45	6502;0	014908;22	6638;25	4698;26	2972;36	6449;34	9452;89	5012;42	9071;63	2189;66	1986;54	5709;89	5161;18326	1834;24	833;11357	4733;12188	1147;12347	3648;15334	3544;10478	8124;7252	3927;16079	8483;14035	4424;13792	1843;11236	2351;7230	6725;2	9503;2
0;51;21	35991456;3;1;0;0;0;0;0;0;15	4757;GG;2	735412723;27;10	5241;3	434;100	813;2	69E-05;0	032258;369;100;37;37200;31;70;0;2831;0	00749;25	1755;0	25599;24	0473;26	8595;26	2589;25	7029;23	3817;45	4058;19	997;18	306;21	0555;22	3182;45	6999;26	462;0	26907;25	2761;28	2321;27	6008;27	0163;24	5765;47	7262;21	0189;19	2415;22	1315;23	4587;48	0353;9917	4357;316	5386;9827	574;9992	6312;10009	0926;10003	5162;8133	0078;5354	0896;9457	399;9143	8429;9572	8709;8591	3032;5148	6448;2	4873;2
0;48;25	43268596;1;0;0;0;0;1;0;0;8	5115;GG;1	729246506;31;10	9526;4	3944;60	1053;1	75E-05;0	012346;950;60;57;57100;81;90;1;7148;0	01373;46	6775;5	0283;15	7064;22	9257;23	6539;36	1995;21	3096;84	9486;42	1243;66	5249;73	9514;68	8692;90	1788;55	2227;5	8719;18	4795;27	0228;27	8836;42	7864;24	8195;100	4783;49	6936;78	7017;87	4869;81	7659;106	5853;11061	5336;1939	1978;5548	101;7245	9784;7380	6287;9445	9024;5612	8087;6103	9627;9827	1776;8836	6444;8122	2366;7766	0266;4849	1271;3	5508;8
0;46;25	15589569;1;0;0;0;0;1;0;0;4	7356;AG;1	726496165;31;10	7166;4	3307;60	1333;2	22E-05;0	013158;750;59;45;45100;76;70;1;5679;0	01168;54	6291;0	12896;28	5999;34	0801;35	1883;46	2182;45	2484;102	3812;46	3093;67	3522;72	8505;57	2921;102	5406;52	9731;0	12505;27	7329;33	047;34	1216;44	8171;43	8768;99	2777;44	9055;65	3106;70	6421;55	5554;99	4322;19536	0487;176	6106;12916	8383;14977	0891;15373	9287;18240	8436;11840	3392;7445	7444;17197	8775;16397	1032;15215	3941;11942	1796;7260	141;2	9186;2
0;54;22	32142857;2;0;0;0;0;0;0;1;7	7257;AG;2	197952194;27;10	8138;3	6376;100	404;2	01E-05;0	026316;495;100;50;49700;38;100;0;3764;0	0096;24	6327;4	2825;13	5718;15	2471;15	7024;21	4245;16	24;42	1007;21	1734;30	784;32	5173;30	2465;46	4864;23	2881;4	0023;12	8896;14	4729;14	8984;20	2848;15	2678;39	6287;19	8014;28	8291;30	4654;28	4597;43	7274;10993	4291;1799	9762;6992	7531;7676	0075;7851	5347;9973	8487;6302	8436;6148	1839;9441	5234;8497	1624;8272	3051;7156	071;5229	754;3	6367;2
0;51;27	47562949;1;0;1;0;0;1;0;0;4	6614;GG;1	393614908;30;10	8178;4	3307;62	142;2	00E-05;0	013158;803;62;50;49900;76;90;1;5692;0	01223;44	184;0	346;15	2902;23	1789;24	1411;35	2596;3	9693;91	8314;46	4925;68	0689;76	0274;88	2407;92	21;41	3765;0	32401;14	3186;21	7061;22	6072;33	0191;3	7171;85	9962;43	5382;63	7436;71	1964;82	6337;86	3508;19403	5547;239	544;10646	6977;14205	3988;14547	2412;17583	7367;3289	7153;6560	0393;17969	8449;16242	9611;14131	7339;8517	4935;6431	2043;4	8627;3
0;53;28	3530572;1;0;0;0;0;0;1;0;6	9688;GG;2	145165839;29;10	9367;4	0775;62	1681;1	78E-05;0	016949;904;62;56;56200;59;130;1;5332;0	01168;69	9598;15	2132;31	4151;32	1609;32	7859;55	285;19	3612;114	002;58	6946;96	8425;97	4675;110	2672;129	6284;66	8862;14	5448;30	0349;30	748;31	3455;52	8561;18	5106;108	9935;56	1159;92	5879;93	1854;105	4228;123	9333;23972	5819;6953	0953;13217	5828;13472	3811;13642	7394;21455	3338;7665	6112;14240	1212;19888	3162;16790	4385;16752	9064;14319	4065;10500	6051;3	0021;2
0;45;24	9107674;3;1;0;0;0;0;1;0;6	6422;GG;1	733239846;30;10	7934;4	2905;62	1967;2	05E-05;0	013699;783;62;49;48700;73;80;1;5510;0	01062;41	3921;0	27092;13	3789;22	397;23	2347;34	5269;18	1602;73	134;30	5764;50	2466;59	5164;55	3211;73	4813;42	5875;0	27875;13	7653;23	0438;23	9057;35	5241;18	6847;75	2461;31	4594;51	6977;61	2352;56	9187;75	6034;14557	5688;375	5418;9127	8486;12140	6125;12335	6284;14376	5129;8612	8857;6312	0161;12901	5835;13760	9162;12488	1911;11305	6449;5937	1272;5	9644;7
0;60;28	01022373;3;1;0;0;1;0;0;0;2	0299;GG;1	444503487;29;10	8532;4	1589;62	1394;1	93E-05;0	015625;832;62;52;51700;64;180;1;5068;0	01138;63	3052;5	1887;22	459;28	2912;29	7545;48	6188;55	9609;117	0182;57	3;92	7186;98	5301;66	5122;122	4731;60	1469;4	9299;21	3386;26	8797;28	2701;46	1932;53	169;111	1802;54	4413;88	0929;93	6145;63	194;116	363;29348	3082;3712	2179;15249	2461;18005	9235;18543	9934;26198	501;15154	8967;10439	0125;26415	9927;20438	071;18728	4959;15451	4491;7742	9479;3	5164;3
0;42;26	12244898;1;0;0;0;0;1;0;0;5	4773;GG;1	500045881;30;10	9114;4	2341;62	202;1	82E-05;0	014493;881;61;55;54800;69;90;1;5951;0	01213;51	3901;0	1054;17	1985;22	1565;23	1108;39	9424;5	4039;101	4551;47	5033;78	4771;83	3636;96	1841;101	588;47	314;0	097041;15	8344;20	3991;21	2777;36	7742;4	9753;93	4079;43	7355;72	2525;76	7514;88	555;93	5303;23231	772;168	6554;9218	8204;12132	6192;12693	7131;19986	7618;2892	9833;7402	454;20907	8625;14996	9387;13222	4546;8906	7098;7232	776;3	1801;2
0;42;24	02380867;NA;NA;NA;NA;NA;NA;NA;NA;11	1811;AG;2	421620754;31;10	8277;4	2047;60	1432;1	98E-05;0	014925;838;60;50;50400;67;110;1;5997;0	01171;50	9671;0;33	8839;36	0343;36	0343;44	472;32	4039;88	1731;36	1712;51	4611;53	3818;55	7786;88	1825;50	9671;0;33	8839;36	0343;36	0343;44	472;32	4039;88	1731;36	1712;51	4611;53	3818;55	7786;88	1825;16339	8195;0;13174	9344;13841	4779;13841	4779;15433	5562;8934	6018;7392	3359;13867	5861;14399	6581;14263	1265;10848	4379;7356	9645;2	587;0;2	4846;2	4956;2	4956;2
0;68;24	67550027;3;1;0;0;0;1;0;0;6	7829;GG;1	69578306;30;10	7955;4	0775;62	1656;2	05E-05;0	016949;785;61;49;48800;59;80;1;5147;0	01077;47	6042;2	8505;16	9412;23	5595;24	5667;37	9572;40	4057;89	8017;43	1036;68	192;74	9439;52	3529;92	7586;40	7801;2	3091;14	3804;20	1151;20	9961;32	5575;34	263;75	8723;35	7629;57	2716;63	1448;44	0047;78	2677;17272	1307;1142	7539;8282	2669;10867	8545;11409	8451;15281	3791;11940	9849;6942	2797;15391	7755;12986	8058;11367	6771;11771	7449;6158	1071;3	9256;2
0;48;26	85440557;1;0;0;0;1;0;0;0;9	1166;AG;2	278682661;29;10	9004;3	9703;62	156;1	85E-05;0	018868;872;62;54;54200;53;150;1;4952;0	01079;54	7484;3	2836;29	1152;35	2147;35	9568;46	8079;41	1163;87	6483;35	2776;55	1195;61	2187;49	96;91	0763;55	3751;3	3211;29	4485;35	6178;36	3684;47	3438;41	587;88	6516;35	6815;55	7504;61	9194;50	5319;92	1189;16944	1966;1542	653;12737	7221;14067	4176;14208	9457;15779	8288;11223	7802;9036	6469;14211	5979;15177	9712;15016	0878;11783	1955;7880	542;3	0202;2
0;45;23	53036634;1;0;0;0;0;0;1;0;6	9276;GG;1	680350346;30;10	6643;4	1897;62	2093;2	34E-05;0	015152;688;61;43;42800;66;100;1;4714;0	01042;36	2852;1	9521;13	318;19	5423;20	1708;29	1686;8	7299;73	6944;38	3402;55	6071;62	0777;67	048;75	7779;29	165;1	5384;10	645;15	6541;16	1861;23	4133;6	9253;58	8011;30	324;44	257;49	4679;53	5178;60	4431;12362	0816;1459	9082;6468	5711;8551	4732;8835	6626;11033	8255;3825	3169;6465	7165;11492	2248;10551	6052;9482	6836;7706	242;5294	2056;2	9413;2
0;62;25	78125;3;1;0;0;0;0;1;0;4	5199;AG;1	303799726;30;10	8551;4	3041;62	1849;1	93E-05;0	013514;833;62;52;51800;74;90;1;5844;0	0123;42	4431;0	010002;9	278;20	3053;21	4057;34	8097;6	8152;90	2266;44	5151;68	8376;80	5839;83	4281;90	2433;43	2641;0	010195;9	4575;20	6981;21	8198;35	483;6	947;91	972;45	3762;70	1692;82	1428;85	0419;91	9889;22026	6867;27	8722;7140	7878;13845	7595;14537	4862;20087	8526;4602	6581;6042	8296;21346	2451;16360	6584;11338	776;9171	9215;6003	2338;4	7327;1
0;44;26	98961938;1;0;0;0;1;0;0;0;12	2697;GG;2	281268135;29;10	1266;4	2767;62	3441;4	00E-05;0	013889;401;62;25;25000;72;80;1;2274;0	00347;48	4272;2	9179;14	6766;26	2592;27	3591;41	5189;41	8446;89	4598;42	4735;65	1473;77	0603;50	6618;92	5064;38	5678;2	6027;12	1033;21	1922;22	0564;33	1546;33	026;70	4075;33	2968;51	0657;60	4133;40	0961;73	1221;13100	9698;1297	428;6476	712;9882	2311;10143	4307;12358	7771;6139	101;5625	9756;12199	6389;11683	8359;9450	1791;7980	1178;4979	9491;4	6474;3
1;55;31	616;3;1;0;0;1;0;0;0;5	1191;;1	599788911;31;10	7515;4	3567;60	1804;2	14E-05;0	012821;776;59;47;46700;78;100;1;5894;0	0121;59	274;1	2612;24	4834;34	2363;37	6134;50	8807;50	6941;108	7579;47	5771;74	9352;84	7883;59	4378;110	1319;55	6928;1	185;23	0041;32	1678;35	3408;47	8066;47	6312;102	1869;44	7025;70	4077;79	6655;55	8467;103	4778;22251	0432;996	9383;15093	5689;18383	4476;19261	5697;21780	7025;13559	7781;8658	9822;19638	1177;19390	7231;18050	7401;13426	8803;7807	7503;3	4351;2
0;44;24	85907356;1;0;0;0;0;0;1;0;7	8225;GG;2	412781806;29;10	8036;4	0604;62	1212;2	03E-05;0	017241;792;62;49;49200;58;80;1;4692;0	01082;57	4794;0;40	2571;44	2888;44	2888;51	2342;22	3441;101	0035;42	5166;55	7195;59	7967;78	6805;101	0246;56	8018;0;39	7825;43	7667;43	7667;50	6302;22	0807;99	8129;42	0154;55	0627;59	0918;77	753;99	8337;18558	2593;0;17234	7241;17717	4013;17717	4013;18286	3379;11357	6473;9547	5842;15634	9092;17366	1546;17628	515;15843	8567;9510	6036;2	6721;0;2	6083;2	6186;2	6186;2
0;54;28	66889244;2;0;1;0;0;0;0;0;7	9388;GG;2	168831409;29;10	614;3	9318;62	2324;2	46E-05;0	019608;654;61;41;40700;51;60;1;3771;0	00951;32	8445;0;17	2373;19	7503;20	461;27	4847;20	1919;59	381;25	817;38	9434;41	8494;39	2124;59	4043;32	0089;0;16	7988;19	2479;19	9404;26	7855;19	6782;57	8704;25	1603;37	9527;40	7847;38	2149;57	8931;11358	4736;0;7005	539;7852	728;8007	5249;9961	1935;4674	2182;5302	3829;9783	819;8802	547;8525	795;6372	8658;5242	7306;2	7479;0;2	6236;2	5829;2	5542;2
0;64;28	98114344;3;1;NA;NA;0;0;0;0;2	6289;GG;1	100539245;30;10	7852;4	3175;62	2423;2	07E-05;0	013333;776;62;48;48300;75;70;1;5504;0	01197;69	8896;0;13	9471;31	4355;33	7666;55	7859;47	28;143	6452;69	7183;109	8786;127	9288;96	3653;143	6452;66	2455;0;13	2198;29	7964;32	006;52	8772;44	8148;136	1555;66	0832;104	1494;121	2585;91	3407;136	1555;39610	3066;0;13748	9359;25600	7684;26814	1599;36518	8825;21350	404;7816	8215;37555	7108;28828	8264;19788	429;23216	0313;7816	8215;4	5366;0;4	0301;4	254;4	2299;4
0;51;26	83864765;2;0;1;0;0;0;0;1;9	0069;GG;2	14929179;29;10	6666;3	989;62	0839;2	33E-05;0	018519;691;61;43;42900;54;80;1;3998;0	01;33	155;0	18556;14	5369;16	4574;16	927;27	1362;26	0909;61	758;28	1055;45	0652;46	9776;35	9014;61	9923;27	7784;0	17858;11	919;13	4978;13	8865;22	403;21	2255;52	3574;24	1275;38	6887;40	2646;31	3497;52	5752;10789	9259;209	0857;6509	4934;7236	5031;7396	2913;9683	8691;7280	0829;5299	5659;9205	2905;9006	0405;8638	4414;7534	0827;5148	6329;3	4055;2
0;50;22	27530992;1;0;0;0;0;1;0;0;11	4453;GG;2	304345246;31;10	8874;4	2195;60	18;1	87E-05;0	014706;889;59;54;53500;68;110;1;6357;0	01223;35	6527;6	8856;19	2291;19	8411;20	2496;29	4469;20	1514;58	1811;28	7734;45	0538;45	8136;45	152;65	3034;32	0146;6	1048;17	2704;17	8277;18	1912;26	4693;17	8869;52	0199;25	5422;40	1434;40	8331;40	4477;58	3346;10726	9488;2907	4201;5188	5689;5334	1541;5413	3144;9041	4865;4172	6354;7213	1942;9267	4696;7309	1442;7287	3566;6134	3517;5268	1437;2	8369;4
0;59;26	95984034;3;1;0;0;0;1;0;0;5	8448;GG;1	562763154;29;10	8628;4	1431;62	069;1	92E-05;0	015873;841;62;52;52200;63;140;1;5052;0	01129;30	6574;0	098803;9	7239;10	183;10	9974;23	5261;23	8221;68	0924;36	8192;57	7803;58	1807;44	3892;68	2114;27	9322;0	09002;8	8595;9	2778;10	0198;21	4348;21	7045;62	0395;33	5462;52	644;53	0089;40	4434;62	1479;12674	1422;155	3136;4466	4067;4653	4618;5140	5386;10611	0326;8962	1237;5382	4524;11727	9978;7616	7264;7493	19;9214	3512;5267	0291;4	7126;2
0;46;23	29122996;1;0;0;0;0;0;0;0;13	7117;AG;2	379914902;31;10	8609;4	1589;60	1617;1	92E-05;0	015625;866;60;52;52100;64;100;1;6120;0	01173;40	8343;0	14687;26	6978;27	9109;27	9109;35	1607;14	073;74	0574;32	2471;45	9002;46	8121;60	1664;74	2394;39	0784;0	14055;25	5498;26	7107;26	7107;33	6488;13	4679;70	8729;30	8604;43	9265;44	7992;57	5792;71	0471;13541	2325;170	9192;9114	877;9533	4314;9533	4314;11536	6818;5696	1624;6681	2697;11950	1053;10917	3279;10884	628;9788	5059;6491	2465;2	5292;2
0;48;29	68495643;1;0;0;0;0;1;0;0;2	8022;AA;1	130951094;29;10	9384;4	2767;62	0728;1	78E-05;0	013889;907;61;56;56300;72;140;1;5716;0	01252;44	7967;0	32695;1	0598;1	3729;1	3729;23	2991;3	2184;101	426;48	6296;100	2278;100	5699;98	5379;101	7563;41	196;0	30067;0	97463;1	2625;1	2625;21	4263;2	9597;93	2735;44	7208;92	1716;92	4862;90	6175;93	5772;26344	9959;208	5515;1189	9483;1586	7301;1586	7301;17813	293;2336	2726;5636	1354;25120	7288;6742	7991;6401	1741;6981	5085;5655	6761;5	5352;3
0;56;22	30814991;3;1;0;0;0;0;0;0;11	3118;GG;2	250457712;29;10	7211;4	0431;62	2253;2	21E-05;0	017544;728;61;45;45300;57;50;1;4352;0	01033;31	3983;9	4196;15	626;15	626;15	626;23	8702;13	8627;50	4985;27	8923;44	1406;44	1406;46	2547;60	1175;32	4834;9	7451;16	166;16	166;16	166;24	6951;14	3418;52	2437;28	8563;45	6661;45	6661;47	8533;62	1951;12129	6548;4197	1417;6254	5107;6254	5107;6254	5107;9322	6843;5519	2898;7696	8507;10583	0659;8263	4818;8263	4818;8209	231;5579	9433;2	9097;3
0;48;24	77679525;2;0;0;0;1;0;0;0;9	9687;AG;2	398517132;29;10	4545;3	8501;62	1864;2	88E-05;0	021277;558;62;35;34700;47;80;1;3188;0	00846;33	1093;11	49;22	7125;23	3029;23	8891;29	6786;22	8266;46	0773;23	9687;34	0051;34	5912;35	0676;57	8942;33	3349;11	5683;22	8672;23	4617;24	0518;29	8808;22	9821;46	3912;24	132;34	2368;34	8269;35	3065;58	2886;11350	8165;4952	3584;8870	2708;9072	342;9231	4971;10711	5453;7017	3635;8487	6207;9538	8571;9657	2604;9649	2803;7631	268;5680	2693;2	642;2
0;55;25	86451247;1;0;0;0;0;0;0;1;6	0274;GG;1	72680756;30;10	8297;4	2627;62	1156;1	98E-05;0	014085;813;61;50;50500;71;100;1;5662;0	01216;34	6833;0	42306;12	1941;17	7501;18	2677;26	3027;13	3324;72	6684;37	1159;54	8578;60	4652;59	7932;73	1256;29	0255;0	57321;10	5539;15	1882;15	6115;22	1792;11	0726;59	7006;30	2076;44	6969;49	3463;49	2358;60	3084;12223	8753;312	3063;5746	89;7680	7404;7826	4034;10342	7696;5102	6982;5479	6662;11240	6958;9317	1964;8542	8109;7838	5366;5267	6858;3	0358;2
0;48;21	51385851;2;0;NA;NA;0;1;0;0;11	7119;AG;2	517399496;30;10	7342;3	989;62	111;2	18E-05;0	018519;739;61;46;45900;54;80;1;4682;0	0103;42	2007;13	7724;27	9578;27	9578;28	3784;36	5423;24	5412;59	5009;30	8102;45	287;45	287;49	1243;73	6655;43	3392;14	1439;28	7121;28	7121;29	1441;37	5282;25	2033;61	1062;31	6414;46	5089;46	5089;50	4496;75	6529;13377	5881;5614	929;10604	4199;10604	4199;10792	8075;12587	1952;7837	9002;10552	1611;11078	4022;11965	1978;11965	1978;10443	1064;7495	7351;2	5875;4
0;63;20	76124568;3;1;0;0;0;0;0;0;11	7645;GG;2	25002847;28;10	8856;3	8067;100	3759;1	87E-05;0	022222;532;100;53;53400;45;90;0;4639;0	01097;23	6079;4	1455;15	5932;17	9377;17	9377;21	5659;18	0124;40	1259;20	2069;25	9743;28	3336;26	4068;44	4192;21	9557;3	5342;14	0705;16	4393;16	4393;19	9921;16	1135;37	8352;18	9407;24	5525;26	9113;25	3819;41	4954;9069	8587;2132	7077;7230	4679;7944	9971;7944	9971;8739	9648;5201	329;5947	9775;7872	4219;8114	8606;8017	6183;5599	9691;4555	228;3	5664;2
0;53;25	55932916;1;0;0;0;1;0;0;0;8	538;GG;2	263493642;30;10	9367;4	2047;62	1681;1	78E-05;0	014925;904;62;56;56200;67;70;1;6056;0	01202;30	7787;0	56008;15	6902;18	7257;19	1023;24	8498;21	9488;51	4981;20	7709;33	0091;36	0968;30	1626;52	1113;37	5757;0	66627;18	6942;22	4735;22	9368;30	1271;26	3034;56	9814;19	4515;34	7601;38	5948;31	3936;57	697;6794	6246;315	2067;5167	7716;5598	5529;5646	2721;6483	8593;5160	8611;4251	5481;5374	6079;6245	9324;6346	435;5350	237;4069	7382;2	9771;5
0;55;26	39797739;3;1;0;0;0;0;0;0;5	9198;GG;1	751022692;30;10	8357;4	2341;62	1787;1	97E-05;0	014493;817;62;51;50800;69;80;1;5555;0	01157;52	9689;4	4094;23	0698;25	8359;26	2543;40	6975;41	5161;91	6037;40	2022;69	962;72	5459;54	7002;96	2163;52	6576;4	3835;22	9343;25	6841;26	1;40	4584;41	2721;91	0653;39	9659;69	5509;72	1196;54	3787;95	6509;17693	9122;3227	2772;8803	6747;9559	9192;9646	1116;14059	0375;10360	6269;9589	4466;15696	3459;11537	9611;11478	8953;9872	5324;7366	824;4	4303;22
0;48;22	89281998;3;1;0;0;0;0;1;0;5	6802;AA;1	733588092;30;10	8686;4	2767;62	2038;1	90E-05;0	013889;844;61;52;52500;72;70;1;5878;0	0121;29	1634;0	023362;10	2325;12	6216;12	6216;22	0938;10	8063;60	7717;30	6821;47	7628;50	0729;49	9976;60	8039;27	788;0	019939;9	3831;11	639;11	639;20	8116;9	2405;56	4597;27	7426;44	4529;46	6458;47	2466;56	4872;11729	4299;38	4466;5131	9769;6064	1483;6064	1483;9861	1268;4493	4004;4688	9998;10474	6072;7963	3557;7487	4873;6731	8299;4659	3916;3	4865;1
0;51;23	03004535;1;0;0;0;0;1;0;0;8	0912;GG;2	257454085;29;10	6596;3	8918;62	1898;2	35E-05;0	020408;685;61;43;42600;49;80;1;3878;0	00908;25	4961;2	503;15	7526;16	421;16	7148;21	9647;12	2176;45	888;22	526;31	7965;32	4061;36	2938;48	5113;20	1704;2	1914;12	5774;13	0983;13	3272;17	4184;9	521;35	8126;17	5542;24	7786;25	2536;28	5849;38	1059;8521	8808;1117	6052;5907	5547;6155	6943;6254	5806;7900	3654;3952	7345;5683	6792;7240	9537;7313	4947;7276	9039;6359	2931;4946	5035;2	6875;13
0;45;21	51385851;1;0;0;0;0;1;0;0;7	4429;GG;2	296679941;28;10	7934;3	7377;100	6198;2	05E-05;0	02381;484;100;49;48700;42;80;0;4168;0	01018;33	2238;6	1934;16	2758;17	5075;18	0563;26	6135;29	7295;57	3765;29	7722;45	6984;46	984;34	0252;63	7546;35	9658;6	7046;17	619;18	9524;19	5465;28	81;32	1831;62	1119;32	2294;49	4699;50	8617;36	8333;69	0164;14708	7433;2468	1938;8164	3093;8703	1918;8962	7193;12734	8105;10891	0449;8302	6499;12892	5151;11253	4585;11084	5191;10522	1326;6991	1062;3	4484;7
0;46;26	6727633;1;0;0;0;0;1;0;0;12	4971;GG;2	714095138;30;10	7621;4	0431;62	1053;2	12E-05;0	017544;760;61;47;47200;57;80;1;4961;0	01049;35	1044;14	3901;26	9659;28	3799;28	7868;32	6622;31	9271;43	2432;22	4481;29	2058;30	5247;26	0655;57	9926;33	3078;13	3656;25	3476;26	712;27	0953;30	8702;30	3794;41	4459;21	3936;28	055;29	3299;24	7709;55	1503;8173	8371;4999	9796;7611	3254;7815	4638;7838	6499;8131	5955;6524	9851;7818	1569;6928	2524;7890	147;7994	7115;6306	4392;4959	7617;2	3996;2
0;74;26	29757786;3;1;0;0;1;0;0;0;5	738;GG;1	602204992;29;10	9937;4	1109;62	1086;1	68E-05;0	016393;958;61;60;59500;61;120;1;5660;0	01217;47	5641;1	9176;16	716;21	1597;22	0162;36	6285;4	6658;97	4163;49	6838;77	4201;82	1654;94	7706;99	4363;41	8276;1	6204;14	44;18	3589;19	1341;32	0503;3	9428;86	4495;44	3406;69	0225;73	2054;84	2137;88	1565;20953	6029;1339	0255;8278	4884;10703	6986;11079	8954;17701	1041;1836	9648;8519	0917;19401	6324;13685	8093;12169	0751;8578	1446;7488	4598;3	9218;3
0;55;26	83518006;3;1;1;0;0;0;1;0;9	151;GG;2	257244591;30;10	7429;4	0604;62	2312;2	16E-05;0	017241;744;61;46;46300;58;80;1;4886;0	01043;36	3526;11	3878;17	4202;17	7938;17	7938;28	0262;11	5577;54	3732;28	9635;47	9308;48	2169;54	453;66	0107;28	0422;8	7845;13	4378;13	7261;13	7261;21	6192;8	9156;41	9432;22	3423;36	9736;37	1943;42	0048;50	9204;9775	0421;3257	9793;5266	6758;5374	2741;5374	2741;8023	1015;2959	1238;6407	9328;7961	5512;7212	4626;7150	2074;6335	2697;5150	2048;3	9957;2
0;51;28	08626033;3;1;1;0;0;0;1;0;6	017;AG;1	641313571;30;10	8667;4	2341;62	2328;1	91E-05;0	014493;842;61;52;52400;69;150;1;5713;0	01184;62	1596;12	0442;29	9633;33	7927;34	854;51	0475;23	4072;104	5474;53	0223;82	3253;86	1784;93	7721;117	1794;62	5227;12	1145;30	1383;33	9901;35	0577;51	3457;23	544;105	1582;53	332;82	8063;86	6819;94	32;117	864;25004	3291;6949	1849;15544	6049;17123	7653;17441	4181;22172	736;8828	4596;13340	9776;22848	7823;19587	318;18961	6175;13720	2588;8378	2622;3	4131;2
0;46;22	83287935;2;0;0;0;1;0;0;0;9	1795;GG;2	516585098;29;10	548;3	8067;62	1533;2	62E-05;0	022222;613;62;38;38100;45;60;1;3456;0	00892;35	4311;14	7419;26	1047;27	5118;27	9922;32	8317;15	8657;47	3853;26	495;34	4396;35	8587;46	5661;62	4318;37	5804;15	6361;27	6882;29	1806;29	6902;34	8233;16	8281;50	2597;28	1022;36	5287;38	0339;49	3908;66	2189;11540	0126;6975	0826;10120	3289;10251	8257;10353	098;11052	6001;6479	3258;10795	1775;9465	6094;10455	7222;10637	8926;9581	1739;7298	9075;2	5021;2
0;64;22	37567995;3;1;0;0;1;0;0;0;7	9668;GG;2	045223601;29;10	6407;4	0604;62	11;2	39E-05;0	017241;673;61;42;41800;58;100;1;4068;0	00976;22	0397;0	10562;10	1066;11	6247;11	9614;17	1141;5	3135;44	9265;22	3173;33	0899;34	6067;39	7378;45	0513;22	2246;0	13534;9	679;11	1374;11	466;16	775;4	4072;44	1436;21	2892;32	8294;34	2798;39	8882;44	2954;7058	4334;116	3673;4022	5165;4523	5761;4677	3851;6088	6769;2248	7424;3569	6455;6417	0159;5863	9381;5607	305;4684	0678;3535	8848;2	9849;2
0;39;24	61810378;1;0;0;0;0;1;0;0;7	7448;AG;2	358066868;30;10	779;4	1431;62	1762;2	08E-05;0	015873;772;61;48;48000;63;110;1;5131;0	01086;34	5037;11	8698;23	2484;26	0504;26	0504;30	8626;29	4372;55	0099;32	0366;40	5706;43	5162;37	7699;67	2071;33	9945;11	6947;22	9053;25	666;25	666;30	4071;29	0028;54	1981;31	5638;39	9719;42	874;37	2126;66	2153;11607	8477;5956	5231;9420	2097;10033	2773;10033	2773;10953	8663;8896	7749;10232	2354;10205	0479;10646	6921;10746	8312;9077	6191;6824	1276;2	6093;2
0;42;22	65625;1;0;0;0;0;1;0;0;17	2143;GG;2	552332881;29;10	9114;3	8712;62	1315;1	82E-05;0	020833;882;61;55;54800;48;110;1;4897;0	01101;44	7016;18	7362;31	5299;31	5299;32	1636;39	6391;34	2361;51	9684;25	8525;39	1119;39	1119;37	0394;71	2755;46	1197;19	3305;32	5301;32	5301;33	184;40	8966;35	3222;53	617;26	6726;40	3527;40	3527;38	2144;73	5366;12911	4295;8123	3686;10535	1616;10535	1616;10703	6643;12040	8061;7917	3315;11590	5118;10458	8732;11332	4644;11332	4644;8558	9319;7065	3753;2	7206;2
0;71;20	3125;3;1;0;0;0;1;0;0;5	7906;GG;1	915586841;27;10	4631;3	6376;100	5747;2	86E-05;0	026316;348;100;35;35000;38;70;0;2719;0	00765;34	3288;0	34522;14	2516;17	6316;18	2835;28	5859;22	2483;61	5825;26	7024;43	6961;46	9429;39	7313;61	9796;33	4433;0	314;13	9845;17	3172;17	982;28	01;20	8554;58	8299;24	816;41	2111;44	4354;38	3377;59	1931;14494	2207;287	1707;8640	5131;10172	6226;10458	6495;13427	0305;8621	1221;5951	8715;12187	601;11326	0479;10597	0253;9182	6269;5729	6698;3	8591;2
0;55;24	50894577;2;0;0;0;0;0;0;0;7	7934;GG;2	292260965;29;10	9751;4	0604;62	1938;1	71E-05;0	017241;939;61;58;58400;58;60;1;5505;0	01163;34	0203;11	5324;18	3749;19	6249;19	9503;27	6634;28	7686;49	7972;26	9091;41	6476;42	8941;32	8293;61	598;26	5116;8	987;14	3193;15	2934;15	547;21	5578;22	419;38	8063;20	9699;32	4555;33	4268;25	5835;48	0025;8744	6323;4133	4505;5523	6618;5763	4641;5843	3888;7446	2577;6192	1268;6779	0511;7142	5748;6953	5426;6964	2422;5849	8215;4891	4197;3	288;2
0;51;22	64737696;2;0;0;0;0;0;1;0;5	6163;AG;2	111805026;30;10	8513;4	1897;62	1687;1	94E-05;0	015152;830;62;52;51600;66;150;1;5581;0	01159;38	1917;9	1686;20	9354;23	2282;23	2282;31	9566;17	0771;59	6771;29	8091;45	421;47	8252;52	1429;69	22;35	3169;8	4719;19	3869;21	5069;21	5069;29	5652;15	7433;55	1085;27	4912;41	899;44	1217;48	1889;63	9322;11279	9752;4548	0789;8647	9827;9504	2187;9504	2187;10986	2773;5571	6656;8562	1969;9709	7758;10532	6654;10268	7246;8338	4582;5907	6034;3	1332;2
0;51;22	18934911;3;1;0;0;0;0;0;0;20	5198;GG;2	544298678;29;10	1266;3	4012;62	3441;4	00E-05;0	033333;401;62;25;25000;30;100;1;1993;0	00594;26	3511;8	7334;18	1897;18	5147;18	8768;23	6636;23	3393;33	9606;16	0937;24	0317;24	3938;19	5692;42	9085;28	7257;9	6902;19	8401;20	192;20	5842;25	8324;25	4529;35	7596;16	4528;25	0963;25	4885;20	2276;45	6805;6657	5103;3103	9484;5420	1261;5513	2591;5592	6171;6440	9213;4656	9595;5646	8143;5391	0761;6081	3528;6077	7468;4155	1491;4020	4051;2	5394;3
0;46;22	83737024;1;0;0;0;0;1;0;0;14	9592;AG;3	053923256;30;10	779;3	8918;62	1762;2	08E-05;0	020408;772;62;48;48000;49;120;1;4767;0	01024;50	0848;15	6814;41	0162;42	3037;43	8161;47	9186;31	3668;66	2399;31	5936;39	4008;40	7209;51	0303;82	3971;43	3265;13	0771;35	3228;36	4735;37	7703;41	4251;26	1733;56	8373;26	3851;33	2927;34	4267;44	1801;70	3534;11979	1113;5894	2123;11206	7113;11348	3795;11519	1883;11865	6641;7702	5898;10950	9355;10446	8717;11365	6125;11496	5132;10750	155;7069	8776;2	4225;2
0;45;30	48668503;1;0;0;0;0;0;0;0;10	7738;GG;2	345554408;30;11	5665;4	3307;62	0954;9	48E-06;0	013158;1699;61;106;105500;76;160;1;11360;0	01721;73	7687;11	9037;38	7931;42	3995;42	3995;58	6436;28	8407;116	6012;53	3294;85	7718;89	3555;100	0689;128	9095;56	6281;8	8186;29	2854;31	9824;31	9824;44	3478;21	5628;88	7603;39	8812;65	3494;68	0296;76	3159;97	8787;16973	5272;4252	3247;9691	6011;10072	6503;10072	6503;13283	8969;5410	5633;11648	6928;14182	4296;12553	5682;12724	2185;10182	6815;8834	1337;2	9799;2
0;62;24	91349481;3;1;0;1;1;0;0;0;6	2375;GG;1	616258331;29;10	6874;4	0943;62	2159;2	28E-05;0	016667;704;61;44;43800;60;190;1;4263;0	01012;47	1886;6	2351;19	5997;23	4707;24	4442;38	9194;38	4937;85	5004;43	0356;67	6512;71	6393;53	6017;92	0954;46	2577;6	1121;19	2131;23	0077;23	962;38	1516;37	7344;83	8138;42	1867;66	3168;70	2261;52	5444;90	2788;21637	2038;3697	8876;11704	916;13591	323;14014	4369;19564	1646;13647	0292;9193	2566;19644	1369;15501	2346;14497	5251;13875	3836;6717	1168;3	9643;2
0;46;27	14158239;1;0;NA;NA;0;1;0;0;3	275;GG;1	279743739;30;11	2593;4	4773;62	08;1	29E-05;0	011364;1250;61;78;77600;88;80;1;8863;0	01649;68	8116;0	27465;15	7414;24	3611;27	246;55	2787;40	1529;144	4467;73	0063;119	1473;128	1576;104	5889;144	7418;53	8835;0	20741;12	4077;19	2532;21	5128;43	3765;30	5519;115	1519;59	1311;95	1512;102	2983;84	8228;115	3747;24642	3016;245	447;8823	2755;13191	9576;14572	6698;23235	9601;12673	7626;7923	1404;23580	8742;17184	6113;14124	2055;14712	2967;7721	6408;5	8031;3
0;56;37	55102041;3;1;0;0;0;0;1;0;3	2909;AG;1	203834596;31;10	7536;4	3944;60	077;2	14E-05;0	012346;779;59;47;46800;81;110;1;5971;0	01237;54	7501;0	37897;7	6045;8	5853;9	574;29	3619;15	1901;113	9189;56	9654;105	2421;106	2467;99	1357;114	3258;51	8954;0	35921;7	208;8	1377;9	0748;27	8309;14	3981;107	9791;53	9952;99	7547;100	7069;93	9667;108	3648;26574	0066;372	4154;4488	3696;5042	6348;5532	6313;17414	3325;8288	5766;6852	5906;24523	4622;9871	0979;9528	4723;12217	7713;6533	6558;4	1151;2
0;51;38	87236344;1;0;NA;NA;1;0;0;0;3	3602;AG;1	172185901;29;10	9004;4	2627;62	2273;1	85E-05;0	014085;871;62;54;54200;71;160;1;5499;0	01221;51	626;1	6822;8	1051;6	945;8	9631;39	1737;38	3327;101	8936;48	1688;96	2809;94	6909;65	3214;103	6541;49	4105;1	61;7	7573;6	647;8	5785;37	4927;36	6877;97	521;46	1018;92	1492;90	6275;62	5182;99	206;27748	9544;965	349;6975	9237;5852	6274;7834	4244;24645	2443;16161	3528;6653	382;24822	2339;10227	9425;11404	6836;16702	3514;6313	3255;7	7938;3
0;48;22	85714286;3;1;0;1;0;0;0;1;7	5507;AG;2	137845115;29;10	6851;3	8918;62	1622;2	29E-05;0	020408;703;62;44;43700;49;120;1;3982;0	00984;33	8035;10	8998;17	6196;17	6196;18	1521;26	812;11	9667;52	6132;28	9695;45	6294;45	6294;51	8148;63	7815;34	001;10	9635;17	7225;17	7225;18	2582;26	9686;12	0367;52	9206;29	1388;45	896;45	896;52	1175;64	1541;12973	1504;4368	6824;7481	0494;7481	0494;7720	4579;10708	7301;4570	3212;8561	0093;11477	6853;9867	1874;9867	1874;8608	1476;6055	7724;3	0309;2
0;58;21	875;3;1;0;0;1;0;0;0;7	4241;GG;2	011642147;27;10	6238;3	6636;100	489;2	43E-05;0	025641;409;100;41;41100;39;120;0;3159;0	00838;27	7024;0	69917;11	1952;14	3288;14	3288;22	0974;5	0582;55	3659;27	5895;41	2767;44	4466;51	0832;56	1414;23	1341;0	56983;9	2441;11	8811;11	8811;18	4095;4	1592;46	4483;23	2356;34	7538;37	4129;42	9211;47	0803;12722	8715;451	1339;7222	7619;8851	938;8851	938;11317	2106;2861	1636;5572	5661;11192	5166;10054	343;9327	7666;6821	9278;5247	0501;3	4973;51
0;62;23	14725512;3;1;1;0;0;1;0;0;9	2538;GG;2	333816753;30;10	7277;4	1744;62	1253;2	19E-05;0	015385;734;62;46;45600;65;80;1;4976;0	01078;30	1948;0;20	4577;23	6217;23	6217;26	9431;18	1926;61	164;30	3983;37	1311;40	3165;42	9758;61	1684;25	9641;0;17	0349;19	872;19	872;22	9329;14	7504;52	4907;25	9923;32	2392;35	1021;37	744;52	4943;9330	4037;0;7407	2354;7960	1632;7960	1632;8630	1759;5741	1246;5438	497;8319	8986;8389	4155;8630	7807;7549	2053;5428	413;2	5144;0;2	5983;2	569;2	569;2
0;52;30	46875;3;1;0;0;1;0;0;0;2	8836;AG;1	124456739;31;10	8337;4	4543;60	2138;1	97E-05;0	011628;842;60;51;50700;86;60;1;6516;0	013;46	6444;0	058289;1	4309;0;0;30	8182;41	7342;94	6535;39	6076;94	7312;93	2021;52	9969;94	7312;40	5754;0	048037;1	1865;0;0;26	4518;34	6373;85	5557;36	7539;85	6198;84	3523;50	9824;85	6198;21920	6358;89	588;1163	1636;0;0;18971	0472;8980	5391;4728	3021;21571	5038;4631	2924;5603	4775;9425	6218;4631	2924;16	603;2	3574;57	6961;0;0;19	8587;3	3749;13	3211;20	1293;13
0;64;23	53036634;3;1;1;0;1;0;0;0;10	198;GG;2	162102445;29;10	9543;4	0254;62	1064;1	75E-05;0	017857;921;61;57;57200;56;110;1;5259;0	01116;46	7561;13	0402;25	0325;26	3219;27	2485;39	3874;18	7002;72	157;37	8609;58	269;59	8519;66	8172;85	5175;47	2105;13	1669;25	2758;26	5777;27	5133;39	7702;18	882;72	8582;38	2289;58	8353;60	4336;67	4666;86	3485;15289	2207;5500	3796;10083	7866;10467	8872;10800	0472;13557	7511;5817	5282;10501	484;13001	6955;12460	8369;12344	8952;9494	9843;7129	0293;3	198;2
0;66;27	34375;3;1;0;0;1;0;0;0;8	3437;GG;1	71286112;29;10	6782;4	0943;62	0887;2	30E-05;0	016667;699;62;43;43400;60;110;1;4235;0	01018;64	7871;13	757;33	4873;34	7688;36	0979;52	2706;54	0459;103	2328;49	2558;81	5517;82	8808;63	6037;117	6495;64	7871;13	757;33	4873;34	7688;36	0979;52	2706;54	0459;103	2328;49	2558;81	5517;82	8808;63	6037;117	6495;25235	3796;8694	7714;16917	0815;17340	3142;17827	1089;22779	4786;15503	4015;14836	8159;22941	4194;19304	1479;19101	9625;14983	5492;8626	8735;3	2771;2
0;54;24	21875;3;1;0;0;1;0;0;0;6	6536;GG;1	750180507;29;10	6041;4	0431;62	0955;2	48E-05;0	017544;649;62;40;40300;57;120;1;3926;0	00998;34	947;0	18524;13	3263;19	5734;19	5734;28	9237;30	065;64	607;28	6079;44	4848;51	0351;34	7588;64	8238;27	2338;0	14436;10	385;15	2533;15	2533;22	5399;23	4292;50	3474;22	2938;34	6665;39	771;27	0871;50	5164;12237	8492;223	7333;7754	0541;9712	3404;9712	3404;11477	9042;8595	9049;5028	8155;10587	898;10470	0627;9610	8458;8431	8148;4889	203;3	1385;2
0;59;39	09251896;3;1;0;0;0;0;1;0;2	8023;GG;1	38171357;31;10	9455;4	3944;60	1273;1	76E-05;0	012346;943;60;57;56700;81;150;1;7078;0	01332;83	0949;1	3951;20	3579;28	9838;30	3505;65	6878;42	6619;152	1203;68	4717;123	2819;132	2935;110	9705;153	6325;75	4735;1	6069;20	7119;28	5145;29	7175;60	6599;38	6703;132	4519;56	9693;104	4839;112	6142;95	531;134	2013;31098	3556;1159	1693;12002	7;16807	9354;17467	7613;28144	8312;14937	5679;10659	9092;27054	6694;20959	3944;17701	972;17871	4864;9878	4006;4	1871;3
0;46;26	29757786;1;0;0;0;1;0;0;0;6	3964;GG;1	66085783;29;10	7299;3	989;62	1769;2	19E-05;0	018519;735;61;46;45700;54;150;1;4236;0	01034;45	206;0	59458;16	3501;23	9257;24	9231;37	438;42	6366;86	9039;40	955;62	6437;70	6112;44	9302;87	5668;44	2692;0	58226;16	0112;23	4299;24	4066;36	6622;41	7531;85	1031;40	1063;61	3456;69	1479;43	9991;85	7522;20394	1196;567	3573;10482	1222;14181	2895;14405	9954;18589	447;14609	5129;7752	4657;18202	175;15970	5968;13906	5654;13694	4772;7324	7843;3	995;1
0;56;29	47584263;3;1;0;1;0;0;0;0;6	0682;GG;1	882684593;31;10	987;4	3175;60	1833;1	69E-05;0	013333;982;59;59;59100;75;100;1;7226;0	01374;53	8337;1	1575;22	0227;25	1529;25	7955;40	7866;25	5343;103	1534;48	6526;78	5897;81	8967;78	8509;104	3852;68	8307;1	9625;28	4783;32	4302;33	2598;52	5793;31	2996;126	7952;57	735;95	5963;99	8011;97	5565;128	8561;12615	1754;528	9852;5581	6426;6106	8201;6179	1137;9752	9869;5049	5636;5963	3707;11166	3592;8093	4993;8070	6006;7250	784;5599	8493;3	5619;4
0;44;19	84126984;1;0;0;0;0;1;0;0;13	673;AG;2	762759598;29;10	7852;4	0073;62	1622;2	07E-05;0	018182;777;61;48;48300;55;110;1;4472;0	01025;38	2416;8	4426;26	4442;28	4051;29	0981;34	2904;14	6137;56	8599;26	5457;36	5673;38	4655;51	0517;65	6654;38	3907;8	4756;26	5473;28	5159;29	2115;34	4241;14	6707;57	0816;26	6492;36	7099;38	6155;51	2507;65	9214;15622	5046;6649	1287;13620	722;14000	0398;14074	9999;15060	5234;7151	2802;12187	6237;12976	9099;14007	4085;14179	4642;10932	7051;7625	7943;2	7093;4
0;60;21	35991456;3;1;0;0;0;0;0;0;10	013;AG;2	409353261;29;10	8949;3	912;62	1684;1	86E-05;0	02;867;61;54;53900;50;130;1;4845;0	01082;30	7758;11	127;17	6289;17	8763;18	1262;23	9025;23	0292;41	8961;21	8375;35	1543;35	4042;30	2513;53	2805;31	1046;11	2459;17	8172;18	0673;18	3199;24	1579;23	2753;42	3438;22	0708;35	5299;35	7825;30	5745;53	8498;9635	3312;2905	0432;4246	6472;4288	1383;4353	039;6474	7051;4985	581;6403	2017;8228	54;6360	9157;6356	788;5497	8292;4953	5026;2	6683;2
0;52;25	15589569;2;0;0;0;0;1;0;0;11	8413;GG;2	339039059;29;10	9004;3	912;62	156;1	85E-05;0	02;872;61;54;54200;50;150;1;4876;0	011;45	9801;0	76722;27	2295;29	986;30	7341;40	5544;37	592;75	5647;29	2598;45	6685;48	5418;38	8107;76	4026;45	4835;0	75893;26	9355;29	6621;30	4022;40	1164;37	186;74	7485;28	9438;45	1753;48	0175;38	3915;75	5775;16311	8582;557	3088;12094	1968;13161	4321;13530	5202;15680	3579;9868	848;7882	2522;13244	2837;13739	4151;13240	2397;9424	9455;7490	0323;2	9504;2
0;45;21	484375;1;0;0;0;0;0;0;0;20	2353;AG;2	740860504;30;10	7536;3	8501;62	234;2	14E-05;0	021277;752;62;47;46800;47;120;1;4624;0	0102;26	0346;0	25353;18	3825;19	6393;20	0732;24	1643;21	7885;44	1528;17	9015;24	3678;25	6099;22	6525;44	441;28	4335;0	35132;19	7235;21	1671;21	661;26	3575;21	4578;45	9999;17	4073;24	7222;26	1728;24	9255;46	3833;6153	7938;166	8054;5183	3059;5356	0878;5444	1236;6054	1512;4047	8726;3586	8154;5353	3953;5874	7412;5881	4587;4365	2601;3524	6943;2	5189;2
0;45;23	14725512;1;0;0;0;1;0;0;0;12	3721;AG;2	914804452;28;10	8967;3	7136;100	3717;1	85E-05;0	02439;538;100;54;54000;41;70;0;4588;0	01064;45	7313;6	6303;36	0518;39	2004;39	7261;42	4578;24	6312;70	1628;30	784;37	3658;40	5055;52	4607;77	0919;47	6129;6	9031;37	5352;40	8133;41	3607;44	2048;25	6446;73	0497;32	0506;38	9032;42	1721;54	6193;80	2639;12315	3472;3930	0392;11399	2675;11575	6563;11578	3258;11928	3999;7391	0549;10524	8555;10161	9745;10950	5871;11549	0619;11251	2583;7798	461;2	2989;4
0;56;21	4532872;3;1;0;0;0;1;0;0;13	3111;GG;2	502513162;29;10	4602;3	7842;62	2103;2	87E-05;0	022727;561;62;35;34900;44;110;1;3178;0	00841;30	5987;10	6604;22	456;21	8857;22	456;27	3447;10	2487;38	9829;18	665;27	4995;26	8992;39	7068;49	9555;32	9858;11	492;24	2078;23	5931;24	2078;29	4779;11	0482;42	024;20	1211;29	6448;28	9976;42	8044;53	8526;12315	6681;6249	891;11384	1989;11189	3597;11384	1989;12326	7839;5362	7391;9955	1437;10032	6309;11485	4866;11458	6645;9062	469;6375	2824;2	617;2
0;48;22	95908766;1;0;0;0;0;0;0;1;8	6683;GG;2	005076374;31;10	9785;4	2905;60	1643;1	71E-05;0	013699;974;59;59;58600;73;130;1;7122;0	01351;61	3654;17	4083;34	4892;36	0831;36	899;50	3201;34	9911;102	9169;57	8439;83	9992;85	5587;85	9071;120	8982;78	0376;22	138;43	8595;45	8864;46	924;63	9914;44	4977;130	878;73	5594;106	8207;108	8039;109	2469;153	7447;13747	5735;5568	7339;9181	5255;9523	0072;9642	4792;12053	1316;5290	1697;10043	1159;12058	878;11011	9081;10959	151;7762	1106;6656	0184;3	0718;2
0;46;58	4717164;NA;NA;NA;NA;NA;NA;NA;NA;10	7819;GG;2	299544052;30;10	9971;4	1589;62	1228;1	68E-05;0	015625;961;62;60;59700;64;150;1;6344;0	01259;43	7383;13	2008;26	0124;28	0296;28	0296;37	4552;15	3767;63	9213;32	7775;48	825;50	8865;62	1658;77	5425;42	4375;12	8083;25	2389;27	196;27	196;36	3413;14	9194;62	0203;31	8028;47	373;49	3732;60	3171;75	2365;13183	0584;5482	0774;10017	2142;10566	0498;10566	0498;12381	6517;5877	7413;9643	2943;11100	0119;11467	6065;11358	4273;9678	942;6549	7105;2	8704;2
0;53;32	77051278;2;0;0;0;0;0;1;0;3	6193;GG;1	485521892;31;10	7536;4	3944;60	1542;2	14E-05;0	012346;778;59;47;46800;81;90;1;5967;0	01235;65	4779;2	4615;33	4663;42	4256;44	5857;55	8544;38	2877;122	5349;57	115;80	6042;90	3715;86	9021;125	1899;60	4924;2	2741;30	9181;39	1953;41	1909;51	6016;35	3725;113	205;52	7662;74	4669;83	4905;80	2853;115	6578;26666	5386;2273	9045;20128	3171;23021	8115;23438	6614;25709	7985;16828	1072;9921	4268;23825	6315;23411	7539;22031	7116;18527	1273;8124	6211;3	4044;3
0;55;18	64534404;3;1;1;0;0;1;0;0;11	6857;GG;2	42377321;28;10	8158;3	7136;100	4032;2	01E-05;0	02439;496;100;50;49800;41;130;0;4245;0	0102;20	4658;8	7237;13	9147;13	4624;13	7192;17	2284;7	5845;28	3082;16	4485;23	4905;23	0532;29	6253;37	2097;16	8788;7	0742;11	2983;10	9174;11	1285;14	0705;6	1031;23	9729;14	0246;20	0654;19	701;25	0909;31	194;5952	38;3245	9987;4569	5927;4466	4288;4526	4528;5505	7435;2564	87;5509	7106;4890	1012;5357	7138;5337	6862;5056	175;4169	9419;2	6491;2
0;57;20	96436059;3;1;1;0;1;0;0;0;6	8181;GG;2	152101208;29;10	6643;4	0775;62	119;2	34E-05;0	016949;689;62;43;42800;59;140;1;4168;0	00994;36	0106;0	24514;18	9292;20	9976;20	9976;30	292;16	736;69	5222;32	651;48	2377;50	423;53	0583;69	7943;30	5722;0	20812;16	0705;17	8265;17	8265;25	7173;14	2085;59	0228;27	72;40	9528;42	8081;45	0454;59	2539;12681	1987;118	4441;7772	6594;8429	3061;8429	3061;11271	6456;5434	8492;5927	4126;11270	046;10178	4204;9899	7298;7994	7418;5893	0825;2	9305;2
0;43;23	33546615;1;0;0;0;0;0;0;1;13	7833;GG;2	462117602;29;10	8967;3	989;62	069;1	85E-05;0	018519;870;62;54;54000;54;120;1;4954;0	01097;29	4165;13	2765;21	1954;21	1954;21	8206;26	6573;8	9509;41	9746;25	5829;33	8247;33	8247;46	6944;55	6453;22	7209;10	2546;16	3711;16	3711;16	8539;20	5898;6	9135;32	4206;19	7599;26	1257;26	1257;36	0661;42	9797;8266	2375;5427	7771;7450	4143;7450	4143;7568	0083;8213	6339;3870	3333;7139	8776;7367	5537;7866	1531;7866	1531;6432	0496;4269	1512;3	013;2
0;67;23	79535991;3;1;1;0;0;1;0;0;12	4716;GG;2	390451497;29;11	0137;4	0073;62	129;1	65E-05;0	018182;977;61;61;60700;55;120;1;5545;0	01172;33	6737;16	1469;23	0893;24	0739;25	0047;30	725;27	758;50	483;32	4689;42	5583;43	4723;39	2886;67	0466;33	0812;15	8628;22	683;23	6503;24	5647;30	1844;27	2696;49	5947;31	8976;41	8095;42	7074;38	5973;65	8669;9630	5093;5117	5338;6720	6558;6933	8797;7353	6703;8990	3854;5096	3227;8343	6117;8715	7862;8463	8473;8442	6702;6280	4896;5787	1588;2	5405;2
0;63;23	93606232;3;1;0;0;0;1;0;0;5	379;GG;1	475518378;30;10	76;4	2905;62	1372;2	12E-05;0	013699;758;62;47;47100;73;110;1;5353;0	01122;41	8898;0	68999;9	5533;13	525;13	525;32	5102;12	5542;82	5124;39	2713;69	3103;73	2098;70	6748;83	229;42	7403;0	704;9	7473;13	7996;13	7996;33	1702;12	8091;84	1875;40	0686;70	7175;74	6961;72	1096;84	9187;19081	2467;328	3376;6238	4181;8359	6217;8359	6217;16588	0423;6958	2486;6391	313;17078	9869;11667	2572;10340	3729;10317	3064;6348	9673;7	6526;7
0;52;23	87511478;3;1;0;0;0;0;1;0;16	0349;AG;2	567666943;30;10	8743;3	9703;62	1908;1	89E-05;0	018868;849;62;53;52800;53;140;1;5316;0	01108;53	0621;22	5176;38	7463;39	536;40	2884;47	3838;27	4059;69	1099;38	4262;51	9648;52	7172;64	8473;92	2532;51	4306;21	8253;37	555;38	3204;39	0497;45	9269;26	5633;66	985;37	2447;50	3671;51	0963;62	8535;89	4168;15540	6455;11023	9247;14411	6494;14580	9531;14700	5732;15258	4378;8921	5029;15132	3093;13000	015;14713	7771;14754	3983;12615	5592;8793	811;2	4385;2
0;43;27	99036281;1;0;0;0;0;1;0;0;9	4706;GG;2	321448782;30;11	2997;4	3438;62	1061;1	24E-05;0	012987;1301;61;81;80800;77;60;1;8872;0	01441;44	6207;9	9061;19	7464;20	5425;20	8316;33	8189;20	1381;70	4679;34	8202;59	7799;60	4331;60	4734;80	6115;56	2001;12	9052;25	4378;26	4596;26	8432;43	149;24	2702;82	7026;38	3632;69	0632;69	9217;71	6361;95	9063;9778	2481;2514	8537;4375	3994;4525	0184;4571	1906;8083	7504;3686	3627;5859	0364;8161	0901;6313	5296;6316	047;5786	7076;4725	7382;3	1257;2
0;42;22	30935641;1;0;0;0;0;1;0;0;28	3077;GG;2	912509066;29;10	9988;3	8067;62	1622;1	67E-05;0	022222;962;62;60;59800;45;80;1;5263;0	0114;40	3825;0	010533;34	7275;39	4448;40	3825;40	3825;40	8964;72	2991;31	1693;31	9376;36	5751;31	4236;72	3201;40	814;0	010645;35	0986;39	8663;40	814;40	814;41	3334;73	0716;31	5023;32	2788;36	9659;31	7594;73	0928;12494	9759;25	4732;12105	7572;12513	7539;12494	9759;12494	9759;7276	1169;6022	5657;11601	6525;11739	3083;12263	1249;7086	4206;5992	2861;2	502;1
0;53;28	06642387;1;0;0;0;0;0;0;1;8	1372;GG;2	186613153;29;10	6286;3	8712;62	1988;2	42E-05;0	020833;664;62;41;41300;48;140;1;3758;0	00932;43	3915;6	0731;25	1629;30	2134;30	2134;38	4632;33	2577;75	8782;37	3646;51	3623;56	5198;48	962;82	2197;43	7712;6	1263;25	3831;30	4778;30	4778;38	7998;33	5488;76	5422;37	6916;51	8118;57	0144;49	3904;82	9392;16701	8554;4060	6362;12144	7857;13560	3294;13560	3294;15610	5788;10598	0184;10861	3692;14769	5506;14367	2213;14145	0428;10874	2074;8235	7402;3	2551;3
0;48;26	6727633;1;0;0;0;1;0;0;0;9	4354;AG;2	363166692;31;10	8036;4	1744;60	1467;2	03E-05;0	015385;818;60;49;49200;65;90;1;5831;0	01139;42	8079;19	0517;25	3747;25	0778;25	0778;34	0019;25	345;58	6984;34	3162;52	7353;52	3661;52	765;78	11;43	224;19	2368;25	6213;25	3215;25	3215;34	3323;25	5913;59	2688;34	6497;53	2478;52	875;53	2777;78	8691;13858	2094;5281	5013;6593	3715;6494	9905;6494	9905;9905	1095;5227	9329;9189	9389;11669	4196;9018	9591;8958	0496;7820	3932;6834	6509;2	7367;2
0;65;27	28174603;3;1;1;0;1;0;0;0;2	668;GG;1	047828799;30;11	258;4	4427;62	0994;1	29E-05;0	011765;1248;62;78;77500;85;80;1;8761;0	01637;80	807;0	93735;11	1729;22	9824;28	3307;59	9218;55	0177;159	0704;74	8985;135	9862;148	2634;105	0565;160	0741;72	3907;0	76497;9	7734;20	3976;25	2056;53	4237;46	3412;145	8319;70	4895;125	3346;136	3216;100	3098;146	6511;36267	9785;441	9534;9248	8793;17243	1517;20277	2127;32233	0537;18190	7909;9231	7825;33423	3525;22386	0493;16302	6731;20317	5867;8955	5047;5	8061;2
0;45;33	96239628;1;0;0;0;0;1;0;0;5	1398;AG;1	655185081;30;10	8912;4	1431;62	1528;1	86E-05;0	015873;864;62;54;53700;63;150;1;5690;0	01161;66	2986;7	1509;24	7587;25	7507;27	8077;54	1719;49	1683;112	1693;50	975;92	8894;93	8461;70	4285;119	5968;66	8788;7	2135;24	9753;25	976;28	051;54	6459;49	5985;113	1509;51	4211;93	7023;94	6673;71	0448;120	6433;27608	7952;4067	0559;14552	3192;15109	6629;16052	4881;25656	7456;18844	1993;12267	4043;23633	0063;19121	7417;18859	3108;18883	6911;9875	6892;3	684;3
0;55;23	50780533;3;1;0;0;1;0;0;0;9	2605;GG;2	128605256;29;10	5991;3	9318;62	1705;2	49E-05;0	019608;645;62;40;40100;51;130;1;3721;0	00948;29	8553;0	06479;17	7207;19	6914;20	175;25	7387;5	6481;57	4972;27	0461;37	4309;39	4334;51	9577;57	6058;29	2663;0	063512;17	3712;19	3029;19	777;25	2309;5	5367;56	363;26	5126;36	6925;38	6555;50	9328;56	4695;11449	4388;109	2803;8483	4757;9075	7881;9240	6743;10562	2338;3021	3178;5935	4636;9757	3726;9829	4704;9762	297;7287	944;5808	6565;3	0279;2
0;57;29	03178981;3;1;0;0;1;0;0;0;4	3148;GG;1	653355603;29;10	7643;4	1589;62	1551;2	11E-05;0	015625;761;61;47;47300;64;60;1;4658;0	01065;38	3966;0;16	7488;22	6144;23	4167;31	4287;31	526;78	1597;38	3981;54	7447;60	8825;46	6354;78	1614;38	3966;0;16	7488;22	6144;23	4167;31	4287;31	526;78	1597;38	3981;54	7447;60	8825;46	6354;78	1614;15139	1732;0;8784	5684;10433	119;10770	2891;12935	8786;8217	8257;5706	338;13656	5085;11616	672;11095	1916;8361	9947;5699	5908;3	5308;0;4	2144;3	7562;3	6938;3
0;55;31	8616295;2;0;0;0;0;0;0;0;3	0296;AA;1	111022418;29;10	5764;4	1744;62	2222;2	55E-05;0	015385;630;61;39;39200;65;120;1;3967;0	00951;47	7587;0	17758;1	9139;5	1886;7	1698;31	8404;36	9854;100	6458;50	8732;95	2084;98	5979;63	838;100	8233;45	9523;0	17086;1	8415;4	9923;6	8986;30	636;35	5864;96	8389;48	949;91	6072;94	8684;61	4233;97	0097;27645	3619;87	7855;2210	6778;5927	8851;7868	8603;23603	0591;17368	007;5875	3235;25663	2204;10742	1914;7758	1177;18245	7382;5903	6761;6	7586;2
0;67;27	74474832;3;1;1;0;0;0;1;0;4	4255;GG;1	52429484;29;10	9682;4	2341;62	0985;1	72E-05;0	014493;934;61;58;58000;69;110;1;5717;0	01242;37	3957;1	9076;12	9156;13	8608;13	8608;26	9997;32	9962;74	6549;36	8247;62	3292;63	2558;43	7261;76	7224;32	7261;1	6953;11	2917;12	135;12	135;23	587;27	3046;64	3701;31	3617;53	6369;54	3945;38	898;66	2027;14704	9128;1614	4513;6074	3954;6490	6455;6490	6455;11232	7484;8896	4522;6230	9227;14128	6075;8886	0957;8741	1076;8827	4073;5028	4795;3	7066;4
0;55;25	88057064;3;1;1;0;1;0;0;0;4	0655;GG;1	881354622;29;10	6828;4	1109;62	1969;2	29E-05;0	016393;701;62;44;43600;61;90;1;4260;0	01006;24	3001;0	88733;9	7978;11	478;11	7968;18	8762;5	0223;53	3695;29	377;42	511;44	2045;49	2855;54	3078;30	0665;1	3564;13	2232;15	2725;15	6812;23	9659;6	1729;57	7236;28	3817;43	4714;45	576;52	9797;59	1526;8037	9471;357	9904;3682	5248;4217	4444;4295	8942;6319	1337;2247	6694;4227	5569;7380	425;5949	7772;5809	5301;5170	0836;4075	8598;4	034;6
0;46;23	66143862;1;0;0;0;1;0;0;0;11	2577;GG;2	507902044;29;10	8949;3	912;62	2402;1	86E-05;0	02;866;62;54;53900;50;50;1;4845;0	01085;44	3092;13	0189;26	973;27	4494;27	4494;37	1949;28	1777;64	5305;32	5736;49	8486;50	4645;49	7361;77	9139;44	654;13	1202;27	1829;27	663;27	663;37	4843;28	397;65	0327;32	8271;50	2366;50	8572;50	1232;78	5202;14906	9791;5440	2391;9744	9156;9930	0707;9930	0707;13009	7226;6985	3333;10621	0422;12384	0757;11394	5582;11393	9768;9170	698;7526	906;2	5525;2
0;44;21	98989237;1;0;0;0;1;0;0;0;12	0976;GG;2	587006768;30;10	781;4	0073;62	1447;2	08E-05;0	018182;774;61;48;48100;55;50;1;4905;0	01044;41	6783;13	5835;30	9817;32	1709;32	7925;38	4272;31	5434;58	4285;29	9717;39	5635;40	7748;40	8126;72	356;43	1187;14	053;32	0524;33	2827;33	9258;39	7552;32	6335;60	4477;31	0075;40	9308;42	184;42	2231;74	8566;12137	185;6225	9252;10994	1366;11176	1189;11321	6659;11763	8589;8005	6408;11085	3918;10408	6103;11622	694;11705	7542;9164	5097;7245	3694;2	5798;2
0;48;22	67573696;1;0;0;0;0;0;0;1;14	3927;GG;2	367993344;28;10	9578;3	7136;100	3497;1	74E-05;0	02439;572;100;57;57400;41;150;0;4864;0	01114;42	0044;11	6792;24	2429;26	6091;26	6091;35	1724;19	8097;62	4347;31	4967;47	1812;49	801;54	6009;74	4107;42	3313;11	7701;24	4316;26	8162;26	8162;35	4461;19	9639;62	9206;31	7418;47	5483;50	1886;55	0258;74	9897;12650	2894;4207	9998;8004	0782;8648	5945;8648	5945;10937	6757;4696	9863;9394	2982;10816	0331;10478	9001;10332	7106;8182	627;7060	3829;2	9097;2
0;55;24	72518293;3;1;0;1;0;0;1;0;17	7942;GG;2	801144161;29;10	9367;3	912;62	0994;1	78E-05;0	02;905;62;56;56200;50;90;1;5044;0	01133;44	7793;6	8969;30	451;33	6586;34	2606;40	3824;38	4411;69	7502;31	4685;42	6722;45	8361;38	4917;76	9328;34	7639;5	3543;23	6402;26	1304;26	5978;31	3503;29	8432;54	1496;24	4301;33	128;35	5843;29	8826;59	7258;12340	3391;3672	6058;10097	5463;10582	3274;10701	172;11701	0009;7083	6501;8915	062;10155	1319;10718	7393;10796	6939;7375	0025;6479	6416;2	6748;7
0;51;25	39343112;2;0;0;0;1;0;0;0;11	7524;GG;2	422240962;31;10	9699;4	2195;60	0827;1	72E-05;0	014706;967;60;58;58100;68;50;1;6866;0	01268;61	759;6	7485;36	3829;39	6137;39	6137;51	1933;42	9627;108	4873;52	3581;75	2937;78	5573;72	625;115	5878;81	6698;8	9402;48	0137;52	2953;52	2953;67	7098;56	2271;142	8557;68	6489;99	0607;103	3901;96	0292;152	2564;12219	0714;3111	5837;8031	0866;8371	5549;8371	5549;10155	2311;6237	1187;8975	276;10477	5065;9747	3877;9875	7603;7724	6384;6767	7923;2	8138;3
0;46;34	60207613;2;0;1;0;0;0;0;1;2	8504;AG;1	451987701;30;11	249;4	4308;62	0857;1	30E-05;0	011905;1237;61;77;76800;84;150;1;8663;0	016;77	7669;0	94008;26	3396;39	4775;41	0061;63	7082;40	3231;144	2379;63	8389;104	244;118	2081;104	927;145	2501;70	1733;1	1074;24	4925;35	9874;37	291;57	6305;33	3102;129	6362;56	5428;93	5366;105	7404;97	5173;130	8276;27269	1298;599	5712;13537	9007;18183	9802;18703	8919;24346	002;13825	3036;9530	262;24322	9798;20630	2527;18009	5092;16532	5592;9054	049;3	6636;3
0;56;18	42403628;3;1;0;0;0;0;0;1;10	6297;GG;2	594975401;29;10	8077;3	989;62	0603;2	02E-05;0	018519;796;62;49;49400;54;130;1;4560;0	01029;37	9406;11	4116;25	196;26	1591;26	7218;31	9505;21	9979;57	7355;30	8825;42	7417;43	734;47	4656;69	4635;37	1922;11	1865;24	699;25	6431;26	1947;31	3203;21	564;56	5966;30	2733;41	8986;42	8713;46	5293;68	0933;10430	9754;4219	4007;7037	168;7176	9537;7390	7077;8726	6969;6615	5988;8251	1147;9312	2537;8509	6899;8431	2902;9233	8376;5733	9627;2	609;3
0;72;42	38548483;3;1;0;0;1;0;0;0;3	2539;GG;1	306169829;29;10	6016;4	1271;62	2291;2	49E-05;0	016129;646;62;40;40200;62;80;1;3974;0	0099;46	5479;1	3557;6	2066;7	2331;7	4716;29	8505;10	4937;96	2658;47	612;90	205;90	8752;87	183;97	6767;44	1688;1	2864;5	8894;6	8634;7	0898;28	3248;9	9573;91	3456;45	1785;85	5946;86	2305;82	727;92	6843;24277	7649;812	9247;4963	0675;5845	6582;6014	071;19476	4376;6879	5741;6752	2278;22075	1046;10213	7519;9834	9847;10867	9256;6448	7316;7	485;2
0;44;34	42217362;1;0;0;0;0;0;0;0;5	3169;GG;1	49459614;30;10	8415;4	2341;62	1655;1	96E-05;0	014493;822;62;51;51100;69;140;1;5587;0	0117;54	2757;0	059008;13	3042;21	7597;22	771;44	4253;10	6523;101	305;44	6203;78	6146;87	496;90	7333;101	3856;51	0528;0	055504;12	5142;20	4676;21	4188;41	7873;10	0198;95	2895;41	9707;73	9465;82	3005;85	3455;95	3653;23084	9374;87	4929;8618	7275;13755	7982;14156	4629;21384	3937;5422	2845;7330	242;20607	1582;16573	3396;13167	4254;10151	2807;7252	6326;3	734;1
0;48;24	02380867;2;0;0;0;0;0;0;1;17	2726;GG;2	452795425;30;10	8893;4	0604;62	181;1	87E-05;0	017241;862;62;54;53600;58;120;1;5590;0	01131;37	9282;0	30871;20	6965;25	2544;25	2544;32	5408;25	6278;69	7919;31	407;44	3129;48	9251;44	5009;70	1287;38	7991;0	3158;21	1717;25	8343;25	8343;33	288;26	2162;71	3944;32	1282;45	3303;50	0484;45	5226;71	7388;14193	374;230	8044;8765	3399;10344	8001;10344	8001;12752	4148;8686	4191;6246	7201;12404	2916;11186	2274;10694	4887;10072	4795;6148	5579;2	7405;2
0;73;27	14158239;3;1;1;0;1;0;0;0;8	0377;GG;1	952930349;30;10	7472;4	1109;62	1658;2	15E-05;0	016393;748;61;46;46500;61;90;1;4951;0	01038;46	6533;12	8878;21	7471;21	1958;21	7471;35	1937;35	2493;71	2305;36	4286;62	7302;62	1874;49	228;84	4773;44	936;12	4134;20	9466;20	4156;20	9466;33	8982;33	9518;68	6085;35	0876;60	4211;59	8983;47	4159;81	3677;17517	8239;4840	2367;8091	0276;7901	0141;8091	0276;14196	9788;9866	464;9435	3409;14935	4561;10604	3946;10746	1362;9874	4967;6825	4184;3	8359;3
0;69;23	87511478;3;1;0;1;0;1;0;0;11	1041;GG;2	442973256;29;10	7643;3	912;62	2368;2	11E-05;0	02;760;62;47;47300;50;130;1;4288;0	01014;57	2797;18	6846;34	8518;37	5911;37	5911;49	0191;18	7277;82	5265;43	046;63	2189;65	9499;83	029;101	7567;56	5478;18	4459;34	4065;37	1108;37	1108;48	3928;18	4884;81	4721;42	496;62	4111;65	1072;81	9682;100	4565;18591	3415;7984	9999;13641	9348;14211	8971;14211	8971;16911	0444;7619	2229;12917	8397;16248	7428;15365	748;15252	1502;13223	8759;8554	6027;2	6381;2
0;46;39	30211203;2;0;0;0;0;1;0;0;2	1096;AG;1	066144556;31;10	9665;4	4886;60	1246;1	73E-05;0	011236;963;60;58;57900;89;110;1;7430;0	01316;87	5121;1	5862;6	3307;0	63613;0	63613;64	9875;44	4334;163	4583;72	3207;164	5568;158	3882;120	7672;165	2007;88	5876;2	2929;8	1987;0	92715;0	92715;67	5056;43	6563;161	0089;69	6699;162	5766;154	7734;119	8604;163	5168;35769	6379;1087	6028;5172	2869;241	521;241	521;32300	7885;18806	1597;9109	2454;32779	8136;8354	7622;12467	3044;21621	893;8303	5777;6	4737;3
0;56;24	38652644;3;1;0;1;1;0;0;0;5	8787;AG;1	76889663;29;10	5453;3	989;62	0915;2	63E-05;0	018519;612;61;38;38000;54;60;1;3578;0	00925;39	1356;0	027342;19	8195;25	8056;28	289;33	9811;32	416;71	8661;31	2638;45	1665;50	7173;39	4871;71	9031;40	9289;0	028595;20	7277;26	9882;29	5853;35	5383;33	9014;75	1594;32	6965;47	2362;53	0414;41	2966;75	198;15697	6025;45	6353;11646	1892;13352	973;13920	4016;15128	3742;10851	2554;6064	7591;14139	3738;14265	9635;13652	3644;11119	8916;6024	8961;3	0274;3
0;65;19	53125;3;1;0;0;0;0;0;1;15	6354;GG;2	593790462;27;10	4163;3	434;100	6024;2	99E-05;0	032258;332;99;33;33400;31;80;0;2570;0	0073;25	4867;9	0876;16	9276;17	3164;17	748;22	0208;17	6423;31	7247;15	0385;23	3281;23	7596;23	4337;41	076;22	2778;7	8608;14	8524;15	1858;15	5556;19	287;15	5107;27	5103;12	8575;20	0511;20	4209;20	096;35	6068;7070	477;3471	5292;5827	5962;5857	4007;5950	2558;6578	2521;4655	456;5583	4363;5446	4825;5835	3818;5848	6542;4714	8496;3953	2895;2	5882;2
0;43;21	96712018;1;0;0;0;0;1;0;0;7	5797;AG;2	218660134;27;10	6478;3	6636;100	4773;2	38E-05;0	025641;419;100;42;42100;39;80;0;3232;0	00851;24	3764;3	2782;15	0687;16	3726;16	7679;21	5559;20	1997;43	3632;21	7627;29	9721;31	2;26	5403;46	74;21	3595;2	8744;13	3214;14	4375;14	7685;18	9161;17	5957;37	6306;18	661;25	8191;26	8716;22	992;40	5877;8016	9086;1269	9411;5985	2698;6388	395;6521	782;7676	8251;5548	6483;5109	6613;7246	7423;7384	1879;7278	9558;5955	5449;4255	108;2	9286;2
0;43;26	70940171;1;0;NA;NA;0;1;0;0;4	7832;GG;1	811252388;30;10	9647;4	2627;62	1505;1	73E-05;0	014085;930;62;58;57800;71;90;1;6388;0	0128;32	4283;2	9298;9	9637;13	298;13	298;23	9767;25	3455;56	4972;26	3723;45	843;49	284;34	1769;59	5224;25	0472;2	2629;7	6958;10	2712;10	2712;18	5193;19	5765;43	6377;20	3696;35	4085;38	0663;26	3978;45	9743;10730	0454;1246	4286;4160	1751;5300	2563;5300	2563;8401	6192;6277	9787;5022	904;9277	2867;6999	0161;6510	8846;6476	8277;4280	4457;3	7359;2
0;48;28	90625;1;0;0;0;0;1;0;0;7	4094;GG;2	371890223;30;10	7685;4	1431;62	1728;2	11E-05;0	015873;764;61;48;47500;63;70;1;5083;0	01077;42	3419;18	3507;27	8207;28	3814;29	1593;36	027;35	5098;56	7824;32	4053;46	4109;47	1888;40	0604;75	5702;44	3217;19	2088;29	1216;29	7084;30	5227;37	7116;37	1702;59	4375;33	9205;48	581;49	3953;41	9335;79	1037;13294	7602;7013	2777;9640	8968;9797	6154;9977	3657;11656	2684;9348	5565;10721	7026;11714	8839;11313	1369;11279	1845;9641	3144;6815	8227;2	7926;2
0;48;23	45091822;1;0;0;0;0;1;0;0;8	8131;GG;2	356828969;29;10	6987;3	9318;62	1318;2	26E-05;0	019608;713;61;44;44300;51;160;1;4082;0	00953;28	8029;7	1367;20	0186;21	9189;22	306;25	6566;12	3465;47	4666;25	5259;32	507;34	4491;42	4665;54	813;27	3712;6	7048;18	8175;20	7239;21	1188;24	3532;11	4415;43	7814;22	8629;29	57;31	522;39	2473;50	6888;9364	2097;3358	629;7430	7085;7923	4711;8022	2761;8777	6701;4963	441;7847	7244;8024	4147;8384	9483;8450	766;7851	3979;5780	1392;2	3971;2
0;51;25	97011555;1;0;0;0;0;0;0;0;7	4288;GG;1	938661766;30;10	7211;4	2195;62	1399;2	21E-05;0	014706;729;61;45;45300;68;60;1;4994;0	0108;38	1363;0	74374;15	0242;18	4136;19	0035;28	4396;6	772;75	3956;36	947;57	2119;60	6493;69	4434;76	2155;29	7566;0	58032;11	7229;14	3675;14	8278;22	1905;5	284;58	8288;28	8285;44	6406;47	3227;54	1845;59	4685;11567	6879;625	0748;5849	906;6691	873;6820	9618;9324	1173;2795	2556;5848	3245;10059	4538;8656	4682;8414	165;7045	5062;5318	0947;2	9157;4
0;56;21	79930796;3;1;0;0;0;0;1;0;12	9674;GG;2	496031911;30;10	8057;4	0943;62	2475;2	03E-05;0	016667;792;61;49;49300;60;120;1;5207;0	01093;35	7855;0	4429;24	489;27	3146;28	1197;32	6225;21	1102;68	5247;32	4876;40	9141;43	764;47	9236;69	0338;35	5048;0	43943;24	297;27	1004;27	8991;32	3666;20	9446;67	9872;32	2328;40	5932;43	4208;47	5477;68	4924;13008	4727;422	5268;11214	1943;11661	0616;11862	5181;12584	104;6984	9759;6740	6696;11720	5453;12134	278;12177	7342;9559	1973;6397	541;2	5885;1
0;56;30	07116843;3;1;0;1;0;1;0;0;2	9887;GG;1	270127942;30;10	779;4	2627;62	0957;2	08E-05;0	014085;773;61;48;48000;71;100;1;5409;0	01158;48	1323;0	23551;5	8728;12	3795;14	0429;34	0917;41	9447;99	4593;48	3211;86	5456;93	5181;57	7978;99	7425;41	5008;0	20306;5	0637;10	6739;12	1081;29	3947;36	1658;85	7563;41	6636;74	6217;80	6336;49	8346;86	0004;22252	4562;198	998;4183	8175;8198	2151;9068	2044;18789	8414;15675	4166;6343	9016;21150	2494;12251	4576;9418	364;15930	8269;6131	443;4	0736;2
0;51;23	38435374;1;0;0;0;0;1;0;0;7	9982;AG;2	273581139;29;10	9114;4	0775;62	1315;1	82E-05;0	016949;882;62;55;54800;59;90;1;5216;0	01143;26	6659;6	49;13	9948;15	8235;15	8235;22	7693;14	6413;42	9048;22	4669;33	4434;35	3256;34	9771;49	6184;23	3462;5	6197;12	2043;13	8201;13	8201;19	9497;12	3312;36	7241;18	7705;28	3955;30	0647;30	2;42	5312;6886	8445;2923	2169;4518	5374;4978	1895;4978	1895;6272	3005;3487	8328;5964	3962;5971	8912;6186	331;6079	7298;5227	7247;4263	2891;2	7481;8
0;45;21	41094499;1;0;0;0;0;1;0;0;15	1114;GG;2	726055374;27;10	76;3	5835;100	4264;2	12E-05;0	027778;469;100;47;47100;36;50;0;3575;0	00911;26	0119;0	24741;19	9208;20	7805;20	7805;23	721;19	5484;41	4394;15	3187;20	5856;21	3928;22	1841;41	7324;22	0437;0	20831;16	8045;17	537;17	537;20	0687;16	4593;35	2933;13	1131;17	6858;18	3743;19	0808;35	54;7119	9356;201	7368;6507	0355;6687	6196;6687	6196;7002	219;5472	6072;4204	0907;5847	7033;6501	5167;6584	0905;5701	7648;4057	5835;2	593;1
0;46;24	56931437;1;0;0;0;0;1;0;0;14	4512;GG;2	792982268;31;10	8138;4	1589;60	2424;2	01E-05;0	015625;825;59;50;49700;64;40;1;5840;0	01136;38	063;20	347;27	693;28	8075;28	8075;33	2452;29	257;44	8056;26	902;36	3079;37	4202;36	2552;65	5121;34	3378;18	3557;24	9827;25	9882;25	9882;29	9916;26	3937;40	4206;24	2691;32	7545;33	758;32	707;59	1006;9291	7177;6133	8329;7146	4338;7318	6405;7318	6405;8256	6317;5528	4059;8641	3852;7448	343;8003	1596;8104	2816;6665	7729;5793	8786;2	5592;2
0;61;29	06574395;3;1;1;0;1;0;0;0;3	4156;GG;1	370913575;29;10	9004;4	2627;62	0848;1	85E-05;0	014085;873;62;54;54200;71;60;1;5508;0	01096;29	175;0	040468;6	491;11	5525;12	1674;22	4678;0	50053;70	4694;39	9846;58	3512;63	3527;70	0181;70	5186;23	3245;0	031813;5	1028;9	1281;9	6116;17	9511;0	39348;56	1259;31	7717;46	5531;50	5314;55	7712;56	1647;14722	3074;50	1868;4710	1619;7703	9271;7904	0461;12579	3352;517	1962;4251	412;14032	8084;9525	8952;7630	7716;4363	3133;4226	5542;3	3464;3
0;65;24	97704316;3;1;0;0;0;1;0;0;7	956;GG;1	682943272;29;10	963;4	0431;62	1767;1	73E-05;0	017544;928;62;58;57700;57;120;1;5428;0	01305;33	3802;0	14367;10	9879;12	7368;13	2744;23	9803;24	0324;70	6763;35	6872;57	5625;59	3621;46	8045;70	8369;34	0216;0	14643;11	199;12	9815;13	5295;24	4411;24	4942;72	0344;36	3729;58	6685;60	5028;47	7038;72	198;17127	9416;113	1667;5591	8503;6469	0762;6760	8194;12802	3975;8980	6406;5998	8033;16446	8055;9882	3525;9370	1364;10412	7427;5887	1186;4	1578;2
0;70;22	05805119;3;1;1;0;0;0;1;0;5	7684;AG;1	696846388;29;10	7055;4	0073;62	117;2	24E-05;0	018182;718;61;45;44600;55;80;1;4158;0	01021;32	2483;1	1794;8	2633;12	6561;13	0676;24	9754;23	6429;57	6923;25	2962;45	8502;50	3131;35	275;58	9178;27	6368;1	607;7	7581;11	4592;11	8044;21	646;19	7842;47	7155;20	6086;37	5637;41	3171;29	5839;49	3681;11496	7745;460	4201;4181	823;5979	7991;6104	9987;10167	9807;6836	6324;4898	0147;9940	6181;7948	9548;7045	8983;7118	9877;4669	907;5	6704;7
0;62;18	68512111;3;1;1;0;0;1;0;0;20	7579;GG;2	887864653;27;10	3189;3	3673;100	6645;3	30E-05;0	034483;301;99;30;30300;29;80;0;2303;0	00661;39	1153;19	0499;32	519;32	066;32	066;36	4247;22	0117;39	2084;18	996;26	1927;25	6633;36	7;58	7117;43	0435;20	963;35	7847;35	2862;35	2862;40	0827;24	2222;43	1459;20	9037;28	8232;28	2405;40	3857;64	6079;12510	0878;9364	6329;11960	1259;11900	3266;11900	3266;12235	6668;7875	7487;12144	1738;9314	5487;10814	7821;10705	7447;9761	4015;7884	4155;2	2014;3
0;56;23	62444749;2;0;0;0;0;0;0;1;5	5541;AG;2	00556799;29;10	4487;3	8712;62	2744;2	90E-05;0	020833;554;62;34;34500;48;50;1;3182;0	00864;19	5735;0	46849;7	623;11	8414;12	194;16	5832;1	4838;40	296;20	6869;28	6072;32	8124;39	3173;40	8012;20	4622;0	71644;7	8621;12	2976;12	6918;17	3462;1	6236;38	6862;18	4785;26	7517;31	2336;37	8199;39	4435;8042	3306;280	816;4720	927;6306	8747;6428	9455;7502	0508;1091	3819;3993	12;7156	4724;7027	1055;6440	3687;4586	9483;3938	6936;3	632;3
0;50;25	46938776;NA;NA;NA;NA;NA;NA;NA;NA;6	0362;GG;1	87401646;29;10	8474;4	0604;62	1524;1	95E-05;0	017241;827;62;51;51400;58;70;1;4900;0	01099;30	6229;0	88608;11	9331;15	5762;16	0304;25	428;21	9771;58	6622;28	3776;43	5821;47	1873;37	6354;59	6125;28	0294;0	78288;10	6262;14	0062;14	4385;23	3349;19	6276;52	8202;25	0842;39	2214;42	5828;34	0322;53	6599;9631	2831;708	5699;5854	7899;7261	0771;7383	3279;9322	3809;7167	6974;5499	2198;8313	7741;8711	66;8143	2319;7505	4484;5005	4702;3	8157;10
0;48;20	71569381;2;0;0;0;0;1;0;0;4	1665;AG;1	59425777;29;10	9402;4	2195;62	1145;1	77E-05;0	014706;908;62;56;56400;68;110;1;5557;0	01218;37	7375;0	075798;11	429;18	4216;18	8435;31	4245;27	994;77	3083;36	7154;58	5649;65	655;49	4144;77	4084;34	1252;0	068543;10	335;16	6583;17	0397;28	4164;25	3144;69	9082;33	201;52	959;59	3704;44	6843;69	9987;16335	0801;87	7584;6840	1727;10034	3632;10302	856;14910	1533;9380	4139;5493	2769;15380	827;12157	573;10044	8717;10231	3042;5388	1998;3	401;2
0;55;26	81359045;3;1;1;0;0;0;0;1;2	5047;GG;1	294045836;31;10	8097;4	2627;60	1458;2	02E-05;0	014085;823;60;50;49500;71;70;1;6075;0	01216;34	6795;0	22064;1	708;1	9789;1	9789;20	0626;1	2005;77	2192;40	3113;75	2973;75	6451;76	2567;77	4572;29	9985;0	34365;1	8637;2	0949;2	0949;17	5259;1	0244;66	1401;34	3979;64	2518;64	5485;65	4767;66	5011;18362	5388;160	9877;1044	4067;1315	1736;1315	1736;13402	9152;960	7708;4593	7935;17556	4975;5318	4614;5064	6127;5046	5652;4563	3555;7	5057;5
0;53;22	49134948;3;1;0;0;0;1;0;0;6	4363;GG;1	8594475;29;10	7494;4	0254;62	2163;2	15E-05;0	017857;749;61;47;46600;56;60;1;4340;0	01052;29	5392;0	092081;14	3313;18	4186;19	1464;25	5332;21	3689;59	1402;28	7394;40	1101;44	5317;37	8876;59	2565;30	3922;0	09474;14	7452;18	9505;19	6994;26	2706;21	986;60	8482;29	5694;41	2685;45	8178;38	9818;60	9678;9264	963;111	7782;6388	7357;7714	7148;7966	0681;8986	762;7166	8706;5129	4412;8587	8371;8918	1971;8403	435;7615	9759;5041	2538;3	0039;1
0;53;24	91349481;3;1;1;0;1;0;0;0;4	2099;AG;1	721232814;29;10	8513;4	1589;62	0939;1	94E-05;0	015625;831;62;52;51600;64;50;1;5058;0	01135;44	5293;9	3473;27	086;29	2484;29	9945;39	265;6	4284;78	0713;41	807;58	0339;59	8916;81	6;88	0284;46	4867;9	7581;28	2766;30	5341;31	3129;40	991;6	7109;81	503;43	6446;60	5849;62	5242;85	1868;91	8977;19400	2232;7276	6059;15674	1544;16304	2191;16509	264;18525	3206;4253	7587;12816	8028;17803	5032;17082	6319;16859	3701;10298	0119;7663	1997;3	2122;3
0;48;27	6816609;1;0;0;0;0;0;0;1;10	8439;GG;2	548429016;30;10	7536;4	0073;62	069;2	14E-05;0	018182;754;61;47;46800;55;60;1;4767;0	01023;42	2229;12	2542;28	6135;29	7334;30	3055;37	9191;31	4351;54	1147;23	9716;36	4717;37	5708;35	3422;66	7772;33	7789;9	6453;22	5217;23	4031;23	8534;30	0302;24	8161;43	2507;18	937;29	364;30	229;28	4013;53	2174;10545	9561;5220	0997;9068	0528;9203	0099;9287	1987;10170	981;8282	2492;9131	9145;8314	3545;9572	4456;9638	4105;8497	2549;5978	065;2	6366;2
0;55;26	64359862;3;1;0;0;0;1;0;0;10	0343;GG;2	183413716;30;10	7451;4	1271;62	1984;2	16E-05;0	016129;746;61;46;46400;62;80;1;4956;0	01059;37	8689;17	1711;22	8361;21	9091;22	2915;31	5169;31	9623;52	5214;31	1245;47	7839;46	6618;38	1131;70	0754;39	3062;17	9306;23	9565;22	9823;23	3876;32	8622;32	1901;53	492;31	4518;48	4666;47	3099;39	6641;71	8542;12813	346;6374	9895;8091	3169;7754	8976;7904	5038;10858	5787;7083	3624;8765	1909;11273	2401;9232	8149;9365	2964;6787	9175;5608	4283;2	9006;2
0;48;31	62627648;1;0;0;0;0;0;0;1;3	1339;AG;1	424038159;31;11	0219;4	4067;60	1179;1	63E-05;0	012195;1018;60;61;61200;82;170;1;7668;0	01455;79	8593;0	19245;30	5231;40	543;40	543;64	5385;43	6272;150	5263;68	4845;108	8431;119	0896;107	1098;150	7369;74	7439;0	1519;26	9207;36	1607;36	1607;59	7305;35	2211;144	1362;67	0839;106	7393;116	2638;109	0814;144	3025;28573	9035;119	8366;15518	4522;19250	6482;19250	6482;25989	311;13701	3715;9403	3845;25546	0676;21688	2575;19511	1852;16010	1383;9298	2649;3	4567;2
0;53;30	07116843;1;0;0;0;0;0;0;0;8	5666;GG;2	40031017;29;10	8724;4	0073;62	073;1	90E-05;0	018182;849;61;53;52700;55;90;1;4858;0	01063;49	9088;19	5363;29	8325;29	8325;29	8325;41	7191;13	8923;62	8308;31	8558;52	3977;52	3977;68	9141;82	8064;50	3456;19	7073;30	0936;30	0936;30	0936;42	0842;14	0139;63	3806;32	1345;52	8562;52	8562;69	5172;83	5311;15329	4646;8239	061;11056	2582;11056	2582;11056	2582;14050	7456;5305	8317;12322	4428;12390	749;12698	5509;12698	5509;10962	6056;8204	4392;2	6279;2
0;44;25	14285714;1;0;0;0;1;0;0;0;12	4621;AG;2	425807801;30;10	8057;4	1109;62	169;2	03E-05;0	016393;793;62;49;49300;61;80;1;5228;0	01088;38	5483;15	5521;23	7861;24	2432;24	6924;32	0273;19	7869;54	673;31	1899;45	8886;46	3378;50	7941;70	581;34	5186;13	9263;21	2996;21	7089;22	1112;28	6793;17	7185;48	9577;27	9294;41	0916;41	4939;45	4843;63	2028;11567	8119;5246	5235;7102	0835;7224	7358;7291	2939;9533	102;5321	6642;8438	9409;10420	5811;8840	2601;8848	2197;7861	0303;5931	5807;2	3385;2
0;48;20	703125;1;0;0;0;0;0;1;0;10	0417;AG;2	495178834;29;10	4545;3	8067;62	1864;2	88E-05;0	022222;558;61;35;34700;45;40;1;3172;0	00847;46	4326;13	5903;30	0977;33	2983;33	2983;40	5555;37	0318;60	5929;27	4545;40	8393;43	8901;37	6227;74	6544;48	863;14	3016;31	673;35	0412;35	0412;42	6782;38	9701;63	7644;28	8915;42	9769;46	1874;39	5919;78	5619;12844	8582;7843	7939;11685	1889;11826	6311;11826	6311;12080	5077;9510	6966;12063	4153;10091	8475;11604	4872;12014	9041;9141	7242;7474	7308;2	7953;2
0;48;29	76083761;1;0;NA;NA;0;1;0;0;4	68;GG;1	645866219;30;10	8238;4	2341;62	1287;1	99E-05;0	014493;808;62;50;50200;69;70;1;5484;0	01163;38	0397;0	18678;16	8382;23	3168;23	9964;31	675;7	4834;77	3671;38	1231;53	5902;60	1145;70	1032;77	5866;34	1734;0	16779;15	1268;20	9469;21	5575;28	4556;6	7228;69	5036;34	2483;48	1433;54	0045;62	978;69	7008;15469	7674;178	1056;8705	043;11164	0736;11419	72;14082	703;3222	8117;6017	5497;14488	5724;12549	2393;11292	9464;7893	0011;5896	9372;3	1699;1
0;53;22	265625;3;1;0;0;0;0;0;0;14	9545;AG;2	570797516;30;10	963;4	1109;62	1098;1	73E-05;0	016393;929;61;58;57700;61;40;1;6047;0	01197;45	4431;1	0223;31	2314;34	6822;35	4625;40	7058;10	0506;77	8617;32	6302;43	504;47	0916;68	9158;78	9664;38	0555;0	81257;25	2002;28	1684;28	8663;33	7732;7	9886;65	0699;27	0336;37	0817;40	2103;57	9594;65	948;14249	0384;630	7049;11581	3992;12427	6096;12544	2146;13506	4314;4445	3751;7759	4314;11847	2783;12460	8548;12440	3104;9783	8771;7233	9488;2	8776;2
0;46;27	14158239;1;0;0;0;0;1;0;0;6	8986;AG;2	10209958;30;10	9988;4	2767;62	1622;1	67E-05;0	013889;962;61;60;59800;72;80;1;6610;0	0131;36	1756;2	4917;20	4881;24	2871;24	812;30	9095;12	3735;73	7959;39	3894;51	6324;55	4997;64	071;76	4445;35	0563;2	1638;19	4951;23	2746;23	785;29	9191;11	7805;69	2817;35	6678;47	8065;51	648;59	8109;71	5915;12561	162;1689	3159;7809	0722;8991	7216;9148	0022;11061	1693;4824	9065;7811	0766;11154	5313;10262	8114;10004	3987;9011	5722;6488	794;2	5826;2
0;43;24	22145329;1;0;0;0;1;0;0;0;17	5046;AG;3	02705598;27;10	7299;3	434;100	4396;2	19E-05;0	032258;455;100;46;45700;31;50;0;3427;0	00893;48	4077;25	5167;36	4036;38	8296;39	3328;43	2574;31	6016;56	5586;33	7414;43	248;45	6788;50	9792;82	5809;51	832;27	3218;38	9787;41	5764;42	1152;46	3174;33	8371;60	5595;36	1283;46	3074;48	9101;54	5855;88	4226;11667	7964;9639	8312;11108	9176;11057	5903;11010	0034;10862	5543;11239	88;12694	9817;8993	5782;10599	5537;11332	1455;13527	3901;8269	0946;2	3664;2
0;46;22	95908766;1;0;0;0;1;0;0;0;19	6259;GG;2	597982393;28;10	9699;3	8067;100	3454;1	72E-05;0	022222;579;100;58;58100;45;40;0;5003;0	0113;31	5884;6	3903;21	3671;22	1793;22	1793;27	1036;22	9436;47	8531;22	4071;31	9581;32	7677;31	5752;54	5189;32	1085;6	4955;21	7189;22	5445;22	5445;27	5499;23	3214;48	6411;22	7761;32	4844;33	3072;32	0952;55	4166;9503	5092;3559	2112;7099	8278;7221	2187;7221	2187;8424	6837;6462	7726;8030	0693;7870	3441;8071	7694;8151	0692;7669	761;5746	1394;2	5041;2
0;42;30	10380623;1;0;0;0;0;1;0;0;5	0534;GG;1	394287428;30;11	6289;4	5539;62	0785;8	90E-06;0	010526;1809;62;112;112300;95;100;1;12842;0	02255;67	7917;5	6901;19	3054;21	6985;22	6746;50	8035;41	3779;131	4872;62	7687;114	6412;117	122;95	9379;137	3158;49	925;4	2488;14	5681;16	3812;17	0894;37	7216;30	0608;95	9909;45	5485;83	2495;85	1345;70	2782;100	3389;21248	2855;1990	2172;7998	7467;8961	6909;9312	7907;17803	2226;10390	2535;8329	22;20689	6782;12970	9957;12438	1728;12008	4395;7215	1828;6	4064;12
0;44;17	31341037;1;0;0;0;0;1;0;0;16	331;AG;2	623675478;27;10	4429;3	2958;100	5865;2	92E-05;0	037037;341;100;34;34300;27;60;0;2574;0	00728;47	4662;26	5389;36	0035;34	1715;34	8234;42	6388;38	1016;47	7232;26	8301;40	0135;38	1795;36	7352;74	8368;50	9968;28	5129;38	6816;36	7132;37	4136;45	8103;40	9357;51	273;28	8257;42	9898;41	0194;39	4676;80	4034;15767	2069;11230	8334;13654	2699;13233	9498;13364	1359;15009	3713;10643	6782;13682	0054;12699	049;13694	6766;13623	2493;10312	0927;8911	9036;2	4484;2
0;56;24	9107674;1;0;0;0;0;0;1;0;13	3956;GG;2	482153836;31;11	0477;4	1897;60	0957;1	59E-05;0	015152;1045;59;63;62800;66;60;1;7331;0	01329;56	5879;18	6817;36	5847;37	8439;37	8439;47	6539;42	3032;78	406;40	048;59	2403;60	3759;55	3124;97	6156;70	556;23	0842;45	2352;46	8503;46	8503;59	3994;50	82;96	7882;48	7355;73	0083;74	4192;69	6998;120	5198;10341	259;5468	1949;7413	9711;7567	0659;7567	0659;8860	0501;5246	1137;9196	3859;8422	3951;8655	9623;8766	8206;6399	1858;6039	1536;2	9284;3
0;55;33	51458568;2;0;1;0;1;0;0;0;2	9583;GG;1	467669065;30;11	4241;4	4427;62	076;1	09E-05;0	011765;1474;61;92;91500;85;140;1;10230;0	01783;72	0054;10	2258;17	1262;13	563;13	563;47	9831;40	5632;124	6228;61	2447;121	2651;117	5237;94	5775;135	1407;61	908;8	6334;14	6532;11	531;11	531;41	3089;33	1064;105	2892;50	6985;102	3676;99	1013;81	0667;114	1731;25968	1321;3149	3934;6977	4235;5027	1;5027	1;19307	3869;11490	9252;9885	4924;22912	9135;11006	4075;12292	6227;13614	1925;8424	1665;5	2949;2
0;73;24	97398543;3;1;0;1;0;0;0;1;4	5521;GG;2	025610366;29;10	8628;4	0943;62	2169;1	92E-05;0	016667;839;62;52;52200;60;60;1;4997;0	01132;42	3387;6	4091;17	9744;18	7018;19	1571;33	7081;30	5054;70	641;33	7612;58	0694;58	5247;46	7211;77	2265;44	7508;6	7742;18	9984;19	7673;20	2485;35	6284;32	2433;74	6655;35	6846;61	3776;61	8589;49	3828;81	6262;17374	065;2941	4844;8851	659;9222	2519;9413	8651;15341	063;11902	2069;8723	5721;15103	9741;12124	772;12029	3924;12537	9067;7059	5513;3	3543;2
0;50;35	78514739;3;1;0;0;0;0;1;0;2	743;GG;1	167181486;31;11	0054;4	4427;60	1399;1	66E-05;0	011765;1001;60;60;60200;85;140;1;7596;0	01466;73	3213;0	78263;7	4871;19	3221;20	5888;51	4178;2	9893;141	5348;66	9962;121	7475;134	19;139	3469;142	3362;63	2124;0	608;6	7488;17	0757;18	0907;44	2744;2	3947;124	2661;59	9555;106	7979;117	562;122	494;124	8887;28955	7841;254	4335;5566	0375;13100	247;13546	5068;24733	1528;1719	5042;7830	4801;26068	8224;17162	888;11836	0819;8853	6912;7797	458;7	8066;3
0;48;23	91883029;1;0;1;0;0;0;1;0;11	3431;GG;2	540968408;30;11	0349;4	1431;62	1242;1	61E-05;0	015873;998;62;62;62000;63;70;1;6505;0	01246;61	4092;18	5357;38	9383;40	6708;41	5782;53	4683;37	6338;84	2505;40	8429;61	772;63	5082;65	7163;103	3502;77	3854;23	9884;49	2936;51	4713;52	5901;67	5468;45	7326;103	0484;49	0061;75	1481;77	3081;82	0056;127	7382;13203	0884;6230	6969;10729	6066;10991	4097;11093	0598;12581	8823;7182	4404;10244	2088;10460	4706;11399	2398;11477	4755;8693	2479;6667	8049;2	806;3
0;60;26	2335558;3;1;1;0;0;0;0;0;7	5634;GG;2	141140999;29;10	9402;4	0604;62	1145;1	77E-05;0	017241;908;61;56;56400;58;60;1;5319;0	01142;35	5692;7	7968;15	3284;15	3284;15	6404;26	2677;13	1153;60	0383;31	3355;52	4098;52	4098;54	9349;68	0502;35	43;7	7663;15	2684;15	2684;15	5792;26	1649;13	0639;59	8033;31	2128;52	2047;52	2047;54	7199;67	7839;13411	6181;2603	1135;5231	8333;5231	8333;5407	0065;9809	974;4120	5889;7083	7711;11976	0857;8191	6049;8191	6049;7045	8246;5603	6269;3	161;2
0;45;24	48979592;1;0;0;0;1;0;0;0;18	3667;GG;2	655493067;30;10	8493;3	9318;62	1981;1	94E-05;0	019608;828;62;52;51500;51;60;1;5158;0	0108;40	8084;0	57987;30	7444;33	7718;34	5962;37	9566;30	3608;74	5325;33	6911;40	585;43	9098;44	8205;75	1813;38	1741;0	54244;28	7598;31	5917;32	3629;35	5064;28	4009;69	7212;31	5163;37	9652;41	0753;41	9272;70	3281;12235	169;392	1373;10071	6335;10841	8633;10972	7937;11793	6194;5492	2756;7231	0892;11106	8867;11266	9161;11213	0565;7382	5143;6858	5168;2	5451;85
0;53;20	41522491;3;1;0;0;0;1;0;0;9	6634;AG;2	666275907;28;10	7342;3	6889;100	6579;2	18E-05;0	025;456;100;46;45900;40;100;0;3917;0	01011;29	9742;15	7457;24	5808;25	4816;25	9854;27	9126;25	3477;35	6833;21	2504;25	8356;26	7742;26	4733;51	821;23	2405;12	2085;19	0588;19	7572;20	1478;21	6421;19	6534;27	6671;16	4765;20	0317;20	7594;20	5261;40	1795;9235	5653;6627	7049;8487	5446;8562	4876;8665	6044;8878	3532;7594	895;8613	353;7752	5116;8282	462;8378	4417;7467	9857;5308	3027;2	4209;2
0;44;32	03895938;1;0;0;0;0;0;1;0;5	9722;GG;1	459309003;30;10	8967;4	2047;62	212;1	85E-05;0	014925;868;61;54;54000;67;140;1;5833;0	01176;53	9424;0	21978;14	5178;17	8624;18	859;40	1436;13	6131;107	9714;51	9478;89	3789;93	1431;94	6248;108	2379;51	1854;0	20855;13	7757;16	9495;17	8951;38	0919;12	9173;102	4529;49	2927;84	8107;88	3825;89	7884;102	7058;24297	0837;209	2429;8731	7133;10486	5927;10859	1139;21009	1529;6689	4457;7885	3552;21873	2816;14551	0295;13539	4036;11898	8435;7667	789;3	8866;3
0;56;22	86236854;3;1;1;0;1;0;0;0;12	3288;AA;2	546766043;30;11	0791;4	1109;62	1285;1	54E-05;0	016393;1043;62;65;64800;61;110;1;6733;0	01295;71	4373;2	9526;45	9211;53	4175;54	8541;64	0604;51	1401;128	1341;58	4367;76	523;83	9562;80	2369;131	3771;51	8767;2	1442;33	3472;38	791;39	8342;46	5197;37	1372;93	049;42	4358;55	5698;60	9677;58	2668;95	404;17965	8086;1884	3049;14658	8724;16008	2273;16237	9912;17146	8961;6916	1961;9842	7721;15526	2668;16473	1758;16365	936;9540	1393;8244	2101;2	7826;3
0;60;30	11621315;3;1;1;0;1;0;0;0;4	2893;GG;1	505956235;29;10	9041;4	1897;62	1005;1	84E-05;0	015152;876;62;54;54400;66;70;1;5339;0	01216;39	2845;0	10576;6	4425;11	1149;11	734;28	7937;34	1256;75	2582;34	4458;63	6334;68	5831;41	2418;75	3674;33	0718;0	16296;5	3843;9	2563;9	7751;24	0444;27	7554;63	5094;29	2167;53	9029;58	0094;35	9225;63	678;15046	5762;88	7632;4325	4041;7148	0868;7440	0815;13703	5633;9519	3791;4841	1677;13544	8164;9929	5958;7949	7696;9413	5157;4849	5318;4	5068;4
0;68;25	15315023;1;0;1;0;0;0;1;0;2	3198;AG;1	565372109;29;10	7122;3	8918;62	1884;2	23E-05;0	020408;722;62;45;44900;49;70;1;4074;0	00997;20	0185;0	59141;1	9207;1	3598;1	4174;13	2675;12	2255;44	6232;22	7631;43	8159;43	234;33	0079;45	2333;21	8338;0	83695;2	7479;1	9609;2	0387;14	9779;14	0683;44	2377;21	18;43	0642;42	2513;31	0347;45	103;10357	1466;343	3956;1047	8042;799	7942;827	6455;8250	9846;5726	4289;3113	2067;9985	3033;3313	6014;3434	7866;6184	5577;3068	936;7	4896;5
0;59;18	77834467;3;1;0;0;0;0;0;1;27	5024;AG;2	845879732;29;10	8016;3	6889;62	1519;2	04E-05;0	025;790;61;49;49100;40;80;1;4265;0	01023;29	0865;7	5286;22	8954;23	4671;24	1245;27	5749;31	9723;44	9824;22	9518;28	7319;29	3893;20	8841;52	8564;22	6382;5	8595;17	8196;18	2646;18	7763;21	4617;24	8842;35	01;17	8635;22	3622;22	8738;16	2542;41	1384;8715	0491;3026	8755;7673	6795;7789	6298;7866	7067;8540	6075;4612	4051;5789	033;7660	0116;7717	0974;7741	858;4263	8073;4215	6339;2	6688;2
0;46;26	33288875;1;0;0;0;0;0;0;0;12	1214;GG;2	549855278;29;10	906;4	0431;62	0729;1	83E-05;0	017544;878;62;54;54500;57;100;1;5156;0	01131;41	2459;18	1012;27	836;29	075;29	075;36	1623;14	2203;53	0199;29	807;41	9216;43	1209;57	3621;71	5823;42	146;18	4962;28	4435;29	7095;29	7095;36	9515;14	5306;54	1769;30	4575;42	8364;44	0619;58	6138;73	1444;13557	1716;8802	518;11416	4599;11767	3967;11767	3967;12932	9407;6286	776;12057	5297;10848	8831;12152	0286;12198	3137;10546	6065;7439	0609;3	4642;4
0;72;27	18089991;3;1;0;1;0;0;0;1;5	4477;AG;1	715770834;29;10	878;4	0943;62	0609;1	89E-05;0	016667;854;62;53;53000;60;150;1;5074;0	01143;41	2774;0	33453;16	7505;23	4201;24	5844;33	8013;29	574;75	7848;34	2644;51	5621;58	7585;46	5725;76	1465;41	5987;0	33713;16	8809;23	6024;24	7757;34	0644;29	8042;76	3746;34	531;51	9633;59	2157;46	9349;76	7391;15421	2286;317	2349;8992	9771;10811	754;11116	4691;13836	5221;9851	4358;6404	6868;13248	4712;12279	1093;11682	608;10294	3863;6294	4828;4	3626;4
0;56;22	93975069;3;1;0;0;0;0;0;1;6	7917;GG;2	115668364;29;10	1266;4	0604;62	3441;4	00E-05;0	017241;401;62;25;25000;58;100;1;2174;0	00494;41	3132;0	14178;14	71;22	427;22	427;34	8397;4	6993;73	5999;31	167;50	4318;58	4129;69	0805;73	7798;35	375;0	11242;12	5103;19	3555;19	3555;30	1001;3	7261;60	9907;24	7202;40	9152;48	0437;57	4072;61	1333;13926	5161;188	3407;8902	7356;11682	7576;11682	7576;13824	8575;1425	5537;5803	4234;11578	2276;12278	6932;10925	3124;6165	6828;5672	9862;2	7846;3
0;43;30	7598702;1;0;0;0;0;1;0;0;2	4944;AG;1	441483181;30;11	5009;4	4659;62	0603;1	01E-05;0	011494;1592;62;99;98800;87;80;1;11076;0	01877;59	5865;0	056626;14	869;20	9539;22	1486;45	1795;23	6356;121	6506;60	1902;99	5702;106	0158;98	0832;121	7188;50	0947;0	043128;13	2328;18	2935;19	3062;38	3497;19	5012;100	75;49	1718;81	4957;86	8593;81	3007;100	8019;23160	8802;70	0946;8898	0997;11857	1611;12261	3126;20105	9612;11144	8869;7749	9484;21254	9352;15605	388;13870	269;14759	6048;7669	1495;3	514;2
0;50;23	50780533;1;0;1;0;0;1;0;0;5	6025;GG;1	726292367;29;10	76;4	1109;62	1372;2	12E-05;0	016393;758;61;47;47100;61;100;1;4569;0	01043;40	3295;2	2545;14	8683;16	5327;16	5327;31	1785;8	3089;75	6374;36	1529;60	9382;62	6183;69	6555;77	9645;40	7994;2	2807;15	0415;16	7253;16	7253;31	5418;8	4057;76	5186;36	5741;61	6482;63	3479;70	4671;78	8728;15797	235;938	7073;7271	4211;7879	7285;7879	7285;13817	0476;3544	3622;6583	4435;14241	3108;10670	2153;10345	5116;7992	8906;5991	9154;3	9197;4
1;53;19	377;2;0;0;0;1;0;0;0;17	6803;;2	48201984;29;10	5023;3	8286;62	2222;2	75E-05;0	021739;585;62;36;36400;46;90;1;3322;0	0085;55	401;22	5729;38	0252;34	8105;35	5491;48	2304;17	4432;72	4972;39	1005;60	1597;56	7644;78	2656;95	7088;53	0801;21	6272;36	4322;33	3522;34	0598;46	2099;16	7124;69	4601;37	4625;57	6394;54	3864;74	9868;91	6992;19544	8388;10044	2674;15342	0453;14199	3247;14470	3162;18280	5785;6607	4726;14551	1837;16711	7229;15880	7751;16311	6768;12435	5866;8988	9186;2	7162;2
0;51;23	25501864;2;0;0;0;1;0;0;0;8	3176;GG;2	339522667;29;10	6828;3	9703;62	1969;2	29E-05;0	018868;701;61;44;43600;53;50;1;4043;0	00941;36	0177;12	4277;19	3968;19	6723;19	6723;28	2682;12	2801;55	6613;31	4804;48	2209;48	6655;56	0577;68	3378;36	1231;12	4641;19	4535;19	7298;19	7298;28	3509;12	316;55	8242;31	5725;48	3619;48	8079;56	2217;68	5377;12742	8111;4439	3944;6319	2227;6433	7147;6433	7147;9946	3731;4025	2103;8465	1116;10771	0069;8716	7867;8770	1444;7987	1095;6336	5552;2	4487;2
0;48;25	72103222;1;0;0;0;1;0;0;0;8	0999;GG;1	672872522;30;10	9578;4	3041;62	1212;1	74E-05;0	013514;924;61;57;57400;74;100;1;6415;0	01308;31	4882;1	9506;11	2105;14	4522;15	0854;23	6968;3	1165;69	2756;38	7455;56	2284;59	7973;68	1973;71	3137;32	3621;2	0047;11	5217;14	8533;15	504;24	3544;3	203;71	1981;39	8208;57	7888;61	4568;70	0899;73	2929;13371	3174;1252	4859;5519	677;6623	5966;6828	1977;10421	2395;2005	3191;6323	3168;11954	5755;8740	1358;8305	0953;6431	5684;5535	2426;3	558;4
0;54;30	44982699;3;1;0;0;0;1;0;0;8	1016;GG;1	985087884;30;11	4468;4	4543;62	069;1	07E-05;0	011628;1508;61;94;93600;86;60;1;10488;0	01836;65	724;10	8838;32	4192;39	4741;39	4741;54	9119;41	6909;109	2201;53	5832;79	9663;87	4083;78	8646;120	5555;91	8521;15	2106;45	3072;55	1667;55	1667;76	7417;58	2647;152	6398;74	8847;111	7563;122	1569;110	2167;168	4814;14927	3647;5300	0125;11187	4345;12344	2082;12344	2082;13832	1686;11028	7794;11088	1713;12688	9109;13655	4926;13503	0801;12232	5848;7566	6245;3	0575;3
0;44;30	66890496;1;0;0;0;0;1;0;0;7	3736;GG;2	012065196;30;10	9971;4	2341;62	1875;1	68E-05;0	014493;960;61;60;59700;69;90;1;6439;0	01249;53	8605;9	7026;24	3258;25	0521;25	796;42	6565;45	2636;87	8915;43	0057;72	1633;72	9072;52	6957;97	9593;53	2787;9	5978;24	0631;24	7815;25	5174;42	1957;44	7747;86	9423;42	5412;71	3839;72	1198;52	1265;96	9012;19754	0936;5108	015;11503	1404;11802	4326;12119	938;17470	3696;13049	998;11459	5509;16965	7117;15004	1047;14840	6313;12764	5992;8193	285;3	5163;2
0;46;26	42356982;2;0;0;0;0;0;0;1;8	4629;AG;2	116889348;30;10	9491;4	2195;62	1858;1	76E-05;0	014706;915;62;57;56900;68;110;1;6143;0	0124;43	4833;6	9956;20	3271;23	1322;23	6688;35	4066;18	0581;78	1306;40	1572;61	7014;64	4129;67	3122;85	3703;39	9882;6	4333;18	6932;21	2728;21	7664;32	5607;16	6066;71	8506;36	9295;56	7419;59	2354;61	9017;78	5083;15918	189;3886	5769;8836	1807;9665	2259;9792	5651;13568	7826;6746	5929;9626	9905;14287	1988;11923	381;11716	7336;10059	6889;7206	7315;3	0867;2
0;45;23	62028791;1;0;0;0;0;1;0;0;11	024;GG;2	388729233;27;10	7955;3	7842;100	4115;2	05E-05;0	022727;486;100;49;48800;44;120;0;3807;0	0095;37	6463;14	4809;24	8653;24	8653;25	3351;32	3534;13	5367;50	2144;26	7259;39	8132;39	8132;51	6117;65	1483;37	499;14	4242;24	768;24	768;25	236;32	2268;13	4837;50	0178;26	6213;39	6574;39	6574;51	4096;64	8933;14526	3735;7131	4766;10875	3833;10875	3833;10994	0124;13284	3442;6428	9841;11283	7764;11501	0295;11668	6615;11668	6615;10520	246;7870	4291;2	4964;2
0;40;22	22906193;1;0;0;0;0;1;0;0;14	2813;AG;2	57102858;28;11	0413;3	8501;100	3215;1	60E-05;0	021277;622;100;62;62400;47;110;0;5406;0	01206;26	4003;1	1602;18	3854;18	0171;18	0171;23	4211;22	8123;45	7579;20	1643;28	6032;28	2589;24	1764;46	9887;26	6058;1	1692;18	5285;18	1573;18	1573;23	6034;22	9898;46	114;20	3213;28	8258;28	4788;24	3645;47	3544;7459	9676;816	821;5836	6479;5704	8186;5704	8186;7032	8783;6653	4906;5265	0018;6800	9506;7246	4938;7278	0858;6931	3092;4718	625;2	3364;2
0;52;19	13265306;2;0;0;0;0;0;1;0;5	9358;AA;2	261127056;27;10	8077;3	8712;100	2028;2	02E-05;0	020833;493;100;49;49400;48;100;0;3906;0	00982;34	3572;0	16796;19	4706;23	944;24	6491;29	6659;21	1156;59	5009;24	6396;35	0711;39	7893;38	6046;59	7202;33	7848;0	16516;19	1462;23	545;24	2385;29	1717;20	7638;58	5096;24	2291;34	4868;39	1264;37	9614;58	7253;13383	7746;263	8237;10992	0435;12040	755;12192	4145;12973	684;9309	7239;6503	8194;11410	9618;12210	8295;12156	2484;10352	0166;6271	5261;2	8175;2
0;40;33	46403461;1;0;0;0;0;1;0;0;2	8904;AG;1	319999662;31;10	8493;4	3567;60	0933;1	94E-05;0	012821;857;60;52;51500;78;100;1;6443;0	01271;55	2953;0	45635;10	7668;19	6006;20	631;41	3046;16	5544;112	801;55	0131;92	658;101	8502;96	7347;113	289;48	1649;0	39751;9	3784;17	0731;17	9706;35	9784;14	4197;98	2553;47	9192;80	7098;88	7166;84	2607;98	6804;23237	5398;277	9384;8085	3144;12626	5506;13039	4014;20672	8027;7865	3677;7633	8116;22020	7322;16503	0537;13573	4087;12697	6253;7424	0599;6	9061;27
0;51;23	53036634;1;0;0;0;1;0;0;0;7	2307;GG;1	97672168;29;10	6805;3	9703;62	1429;2	30E-05;0	018868;700;62;44;43500;53;40;1;4034;0	00962;35	8393;0	0098949;19	8357;23	1547;23	8457;30	7772;24	8166;60	1204;23	252;36	2879;39	7031;35	317;60	1336;37	6819;0	010404;20	8555;24	3451;25	0717;32	3596;26	0925;63	2114;24	4475;38	1535;41	7444;37	1327;63	2252;12503	4696;26	6283;9876	0977;10622	6831;10768	2798;11909	7343;8253	4085;5818	0762;10486	0638;11129	8366;11113	8182;8956	6047;5789	3365;3	137;2
0;53;39	32834034;2;0;0;0;1;0;0;0;3	8447;GG;1	30095242;30;11	402;4	4998;62	1096;1	12E-05;0	011111;1441;61;90;89500;90;160;1;10191;0	01854;67	4517;0	018255;20	4537;31	7026;33	7219;54	368;45	0274;136	9609;67	8107;103	2702;115	7521;91	9647;136	9921;93	5095;0	025307;28	3553;43	9498;46	7493;75	3713;62	4223;189	8712;94	0071;143	1653;160	4691;127	4922;189	9145;20884	3999;32	4084;9719	6807;13553	3003;14007	7014;18947	5527;12161	5541;6720	2629;18858	8634;15686	5022;13239	2488;13583	1448;6685	741;3	8976;1
0;51;30	82482993;3;1;0;0;0;0;1;0;2	6262;AG;1	455933432;30;10	8967;4	1271;62	1404;1	85E-05;0	016129;869;61;54;54000;62;60;1;5700;0	01153;29	7078;0	9701;5	0006;9	663;10	4402;22	651;0	85024;61	9461;31	8745;52	5366;57	5911;62	1265;62	9768;31	6137;1	4284;5	9697;10	9252;11	7043;24	6263;1	1408;61	3361;29	721;51	1479;56	4858;61	7114;62	8522;14133	7552;551	7719;3829	5746;7076	4428;7501	7583;12506	5634;579	7635;4453	0996;13032	6112;9285	5752;6955	3286;4532	5909;4275	207;5	0058;2
0;56;22	75830678;3;1;0;0;1;0;0;0;6	6259;GG;1	844780851;29;10	4545;3	8067;62	1864;2	88E-05;0	022222;558;62;35;34700;45;140;1;3172;0	00845;28	7574;0	090737;13	0519;17	4072;18	1;24	7427;17	6317;58	1757;28	4152;40	191;44	6928;40	6592;58	291;28	5318;0	090025;12	9495;17	2707;17	958;24	5486;17	4935;57	7194;28	1924;39	8758;44	3423;40	3403;57	8338;12331	1734;141	0175;6950	3147;8877	4582;9099	1749;11335	7697;7496	3761;5633	3329;10845	5146;9949	8336;9113	7806;8315	9324;5498	6916;3	8417;6
0;41;35	430839;1;0;0;0;0;1;0;0;8	7287;GG;2	01992797;30;10	8571;4	1431;62	1557;1	93E-05;0	015873;835;62;52;51900;63;120;1;5517;0	01122;60	3176;1	8142;33	2195;37	6512;38	6314;51	4716;48	5942;98	98;39	3003;62	293;66	7695;52	3302;100	9244;59	3078;1	7838;32	6634;37	0208;37	9846;50	6099;47	7807;97	3229;38	6423;61	2501;65	6517;51	4541;99	2347;19347	4791;1241	9055;14549	588;15767	5306;16073	8368;18596	5104;11803	1872;9100	3769;16050	5498;16657	3943;16339	9632;11852	5646;8117	4617;3	2038;3
0;59;27	96801606;3;1;0;0;1;0;0;0;6	952;GG;1	84795073;31;10	9041;4	2485;60	1105;1	84E-05;0	014286;905;60;54;54400;70;160;1;6503;0	01264;52	5426;9	3933;24	3465;26	3249;26	3249;41	1558;23	4381;90	95;46	2853;73	7547;75	658;77	1711;100	6092;59	2846;10	4561;27	2068;29	4462;29	4462;46	2795;26	0898;102	4419;51	9092;83	1487;85	3138;87	104;113	1939;11001	0331;2665	379;5569	4413;5975	6801;5975	6801;8771	7523;4109	0658;6268	148;10091	4161;7698	052;7524	3376;6109	8623;4744	1222;3	567;2
0;42;25	25951557;1;0;0;0;0;1;0;0;6	2435;GG;2	444393963;30;10	8178;4	1897;62	142;2	00E-05;0	015152;803;61;50;49900;66;90;1;5417;0	01123;52	0437;12	8313;33	0335;34	9695;35	919;46	5649;38	2027;72	2418;32	3393;49	6147;51	3708;47	331;85	5337;51	7889;12	7685;32	8718;34	7983;35	7432;46	3369;38	0157;71	8882;32	181;49	3719;51	1194;47	0993;85	115;17305	3558;6721	0709;14991	8761;15495	8071;15641	6848;17279	6268;12362	74;12099	9481;14376	3652;15946	6718;16009	7719;12806	6919;7782	8659;3	0762;3
0;50;25	51020408;1;0;0;0;0;0;1;0;7	9084;GG;2	213228989;30;10	9785;4	2047;62	1421;1	71E-05;0	014925;943;62;59;58600;67;70;1;6277;0	01239;30	912;1	8072;12	7146;14	6933;15	0298;23	8298;24	6294;53	199;23	3656;40	0837;42	1218;30	4842;55	1136;26	2374;1	7455;10	6893;12	3338;12	6102;20	1271;20	6417;45	1632;20	0467;34	3871;36	0769;26	3557;46	9974;9744	9982;1161	3798;4477	4254;5036	7921;5080	237;8062	907;5971	3483;5231	1723;8086	6621;6679	2806;6515	2786;6006	3749;4474	5376;3	497;22
0;55;32	40615717;2;0;0;1;0;1;0;0;4	045;GG;1	262131302;31;10	9526;4	4543;60	1686;1	75E-05;0	011628;949;60;57;57100;86;170;1;7264;0	01435;60	975;0	6396;10	5544;19	1672;22	1771;47	1787;30	7431;119	3931;57	8951;99	1452;108	9894;89	3876;120	1306;42	8115;0	44907;7	4104;13	4576;15	5709;33	1249;21	5852;83	8277;40	6491;69	6114;76	5231;62	7604;84	3455;24384	6657;637	1971;7985	9645;12483	4235;13739	531;22600	9046;10627	9183;7199	7157;22296	5084;16251	1225;12804	3323;13220	0373;6688	4594;5	3634;4
0;57;24	8357635;3;1;0;0;0;0;1;0;9	3455;GG;2	319295174;30;11	0541;4	1744;62	2047;1	58E-05;0	015385;1016;62;63;63200;65;130;1;6701;0	01286;58	7643;22	6515;36	7821;38	0911;38	8205;50	6458;29	389;93	071;56	4945;77	3285;78	7284;86	76;116	149;42	7723;16	5444;26	8072;27	7578;28	2876;36	8761;21	4377;67	5955;41	0308;56	1621;57	1788;63	012;84	4496;13634	7962;6745	4694;9538	7546;9763	471;9878	2811;11936	8243;5889	2928;11190	287;11734	2974;11654	961;11674	4183;9169	7372;7766	3275;2	7247;2
0;48;20	56932966;1;0;0;0;0;1;0;0;16	7038;GG;2	879159891;29;10	7558;3	7136;62	1192;2	13E-05;0	02439;755;62;47;46900;41;70;1;4099;0	00984;54	1891;28	7886;38	6278;38	6278;39	2177;47	9419;51	6153;59	675;34	1023;49	8014;49	8014;37	4038;89	0191;56	3679;29	9461;40	181;40	181;40	7946;49	8695;53	6906;62	0744;35	4734;51	8037;51	8037;38	9077;92	5983;14175	6118;9543	9422;12021	2423;12021	2423;12143	3628;13313	0586;11307	7436;12387	278;12044	772;12914	4015;12914	4015;10561	3362;7925	103;2	415;2
0;42;36	51263743;1;0;0;0;0;1;0;0;6	0026;GG;2	118097904;30;11	7951;4	4659;62	0787;7	54E-06;0	011494;2136;61;133;132600;87;130;1;14648;0	02186;84	4453;19	537;37	8334;37	0876;37	0876;66	2744;38	8015;121	7199;55	4502;103	8779;102	9505;102	9097;141	7112;78	3394;19	5354;36	4082;35	7078;35	7078;61	919;35	4107;108	8179;48	7641;92	3819;91	5436;93	3794;128	7901;24904	249;6820	4087;13928	9573;13718	9682;13718	9682;21795	4557;10719	4288;14483	2396;20605	6144;17738	5937;17857	6226;14486	6721;10863	9082;3	4722;2
0;60;23	87543253;3;1;1;0;1;0;0;0;4	8803;AG;1	86991083;29;10	6286;4	0604;62	1988;2	42E-05;0	017241;664;62;41;41300;58;70;1;4018;0	00976;26	0025;0	40159;13	591;15	3812;15	9386;21	4526;19	1172;51	5972;25	201;36	0937;37	9505;32	9151;52	0323;20	2378;0	31256;10	5779;11	9713;12	4051;16	6966;14	879;40	1584;19	6141;28	0919;29	5371;25	618;40	497;9582	8677;320	6743;6637	5749;7081	2252;7182	7811;8647	5397;5721	7136;4585	5033;8696	7076;8071	8517;7934	2847;6427	6932;4308	0508;3	1816;2
0;69;25	55932916;3;1;1;0;0;0;1;0;8	9969;GG;2	061444521;30;11	0413;4	1589;62	0896;1	60E-05;0	015625;1005;61;62;62400;64;60;1;6607;0	01272;71	9623;0	85051;35	353;41	793;42	8149;58	4224;43	7316;125	8915;53	2176;84	0175;90	4263;83	1007;126	8323;100	5704;1	1886;49	4073;58	4075;59	8356;81	6478;61	1168;175	9387;74	3739;117	418;126	3745;116	1368;177	2536;18614	2071;529	7468;12067	2856;13482	1884;13640	5563;16784	7352;10943	8967;8425	8437;15563	5629;14574	8684;14269	8988;12043	8409;8018	151;3	383;4
0;43;24	09297052;1;0;0;0;0;1;0;0;8	7798;GG;2	26956887;29;10	9223;4	0254;62	1076;1	81E-05;0	017857;892;61;55;55400;56;50;1;5104;0	01111;33	8198;5	5964;18	695;21	4842;22	0208;28	8022;25	7809;51	4688;22	7756;35	2936;38	097;31	5334;57	3144;27	6189;4	5209;15	2203;17	5107;17	9443;23	5132;20	8753;42	0146;18	5251;28	793;31	0916;25	8621;46	7374;9143	7337;2911	8145;6976	1684;7562	596;7680	1627;8914	8496;5852	5135;6656	9425;7712	3097;8344	7661;8190	5097;6020	9605;4683	3229;2	7701;19
0;59;25	0995016;NA;NA;NA;NA;NA;NA;NA;NA;4	842;GG;1	538759836;30;10	7189;4	2341;62	1733;2	21E-05;0	014493;727;62;45;45200;69;100;1;5001;0	01091;55	4771;1	5079;13	487;20	6012;21	6136;42	9917;13	7594;106	0419;50	4985;86	0135;93	5339;93	8678;107	6272;55	9626;1	5211;13	605;20	7815;21	8028;43	3679;13	8798;106	9699;50	9404;86	7662;94	3524;94	6892;108	569;21347	2665;825	7129;7487	4838;10666	6366;11020	8469;18576	2653;6061	7597;8247	2033;19113	0037;14640	3529;12748	0384;11484	477;7710	2714;5	1057;5
0;44;25	81663021;1;0;0;0;0;1;0;0;9	8254;GG;2	35032745;30;11	1317;4	2767;62	0909;1	46E-05;0	013889;1100;61;68;68300;72;70;1;7450;0	01278;65	7127;21	5642;39	3272;40	1227;40	8095;55	0965;41	5336;97	6306;52	7258;78	9113;79	5982;78	1872;119	7209;47	1863;15	4846;28	2397;28	8109;29	3041;39	5632;29	8241;70	1056;37	8609;56	6639;57	1571;56	1439;85	968;16699	9383;7471	918;11479	278;11624	7694;11727	325;14794	9005;7757	2068;12776	6394;13894	5237;13513	3798;13538	7271;10176	1148;8919	4026;2	8221;2
0;64;27	42857143;3;1;0;0;0;1;0;0;2	3562;GG;1	249221923;31;11	0619;4	3567;60	0943;1	57E-05;0	012821;1060;60;64;63700;78;40;1;7826;0	01472;50	1392;1	9237;9	2741;13	0676;13	6332;33	1883;16	6645;125	1699;73	9039;113	5231;117	0083;110	4918;127	1563;68	7456;2	6376;12	7156;17	9169;18	6924;45	5043;22	8486;171	6196;101	3292;155	6509;160	4294;151	4947;174	3433;22861	9805;887	8724;5209	3615;7703	3304;8113	3345;17649	3869;7701	4142;6706	9737;21773	0683;11718	6305;10009	0597;10685	8338;6236	8376;5	6478;2
0;74;25	6543724;3;1;1;0;0;0;1;0;7	8953;AG;1	435236744;29;10	6736;3	989;62	1583;2	31E-05;0	018519;695;61;43;43200;54;60;1;4009;0	01001;36	1106;0	24811;4	6346;7	7347;8	1868;24	5325;13	7763;71	0918;33	354;63	1909;66	4805;57	6014;71	3778;32	0573;0	247;3	9121;6	5862;6	9814;21	4907;11	6355;63	0061;29	5893;56	3058;59	1508;51	6517;63	2872;14007	9201;286	3962;3478	8682;5535	9798;5791	0153;12097	2105;6288	5502;5288	3141;12446	7019;8614	0844;7356	8344;8480	4889;5091	3194;6	4308;6
0;58;25	390625;2;0;1;0;0;0;1;0;4	9117;AG;1	513486569;29;10	3385;3	9703;62	173;3	24E-05;0	018868;497;62;31;30900;53;90;1;2960;0	0081;42	7242;0	019287;13	7703;18	816;18	816;33	4327;35	319;84	8236;39	7839;64	9483;70	3571;49	5286;84	8476;42	8492;0	019344;13	8106;18	871;18	871;33	5305;35	4223;85	0718;39	9003;65	1383;70	5629;49	6735;85	0958;21514	8669;48	8043;10015	9324;13054	2015;13054	2015;19032	4447;13405	8554;6795	0297;19769	079;15652	3129;13880	2478;13651	0124;6787	0317;4	3435;3
0;56;24	77209671;3;1;0;0;0;1;0;0;5	0991;GG;1	789101614;30;10	6666;4	2195;62	1739;2	33E-05;0	014706;690;62;43;42900;68;100;1;4738;0	01051;37	9341;1	4957;15	6565;20	7563;21	4632;32	0401;31	0236;68	4447;31	0441;48	5574;53	7964;38	997;70	0206;31	7483;1	3716;13	1713;17	3925;17	9795;26	8161;25	272;57	0075;25	7976;40	466;44	803;33	1734;58	4455;12186	4752;792	7137;7530	2108;8939	471;9163	7671;11407	2736;8715	2788;5716	5974;10544	2493;10245	8149;9674	3961;8851	5729;5166	7512;3	8923;5
0;45;22	34029707;1;0;0;0;0;0;0;1;17	1108;GG;2	926100695;29;10	9682;3	8501;62	1651;1	72E-05;0	021277;933;62;58;58000;47;100;1;5147;0	01111;44	2737;23	0746;37	4331;36	6286;37	4331;41	5383;28	0718;52	8937;31	3383;39	2045;38	5266;48	5658;76	6376;44	1004;22	9842;37	2866;36	4852;37	2866;41	3757;27	9619;52	6867;31	2156;39	051;38	3759;48	3757;76	3376;12948	9221;8748	1527;11673	0697;11477	6584;11673	0697;12486	3886;6198	6266;11156	0709;10946	9458;10916	9968;10896	2845;8274	5958;6417	7381;3	089;4
0;48;23	1206236;1;0;0;0;0;1;0;0;15	3086;AG;2	644365816;27;10	6942;3	5553;100	4556;2	27E-05;0	028571;439;100;44;44100;35;110;0;3358;0	00859;25	8097;6	6766;19	1614;20	5;20	5;23	4869;11	1478;37	2334;18	0455;23	3214;24	6879;33	044;44	1918;21	3302;5	4964;15	8065;16	9143;16	9143;19	3901;9	1773;31	227;15	3442;19	7347;20	864;27	7781;36	9555;7774	1098;2913	0825;6397	1391;6761	6619;6761	6619;7340	6247;3651	7178;6627	9091;6584	4021;6958	5833;6978	4998;6408	5006;4933	3496;2	6126;2
0;55;21	79930796;2;0;0;1;0;1;0;0;16	4912;GG;2	733745897;29;10	1266;4	1109;62	3441;4	00E-05;0	016393;401;62;25;25000;61;30;1;2195;0	00446;31	4559;15	3221;22	0265;23	3764;23	3764;27	5772;27	545;42	5892;26	4766;34	5271;35	8489;30	8323;58	3772;31	5786;15	3818;22	1123;23	4675;23	4675;27	6847;27	6523;42	7552;26	5798;34	6617;35	9887;30	9525;58	6048;9826	658;7000	5929;8325	2404;8542	8896;8542	8896;9071	3229;7753	4478;9418	1603;8694	5183;9234	7686;9245	8593;7933	9028;5703	9997;2	4947;2
0;61;26	2335558;3;1;1;0;1;0;0;0;3	084;AG;1	564812221;29;10	5078;4	0775;62	2449;2	73E-05;0	016949;588;61;37;36600;59;100;1;3624;0	0084;35	7941;0	8223;12	1198;17	4105;20	3798;30	5525;25	9792;69	0973;32	6456;51	274;56	7558;43	9899;69	9691;36	4865;0	83821;12	3542;17	7473;20	774;31	1435;26	4818;70	434;33	2771;52	2658;57	8537;44	8408;71	3226;18506	6156;526	62;9606	9197;12866	5249;14383	2441;17594	1068;12404	3438;5970	2504;17249	0994;14869	0844;12631	3129;12361	0522;5722	3007;4	7127;4
0;55;28	28282828;2;0;NA;NA;1;0;0;0;10	3634;GG;1	27033837;29;10	1266;4	3175;62	3441;4	00E-05;0	013333;401;62;25;25000;75;90;1;2297;0	00476;57	9137;3	3724;8	4507;7	6692;8	4507;40	0117;12	9326;100	7419;44	7788;96	3042;95	2908;91	3389;104	2715;55	6055;3	238;8	1139;7	3635;8	1139;38	417;12	4171;96	7266;42	9941;92	4658;91	4928;87	6984;100	1155;25628	9212;2071	2415;5578	1686;5111	7395;5578	1686;21507	4844;7003	6432;7189	9491;22535	7931;9330	6141;9827	182;10483	7315;6463	2638;9	9039;7
0;39;21	79930796;1;0;0;0;0;1;0;0;25	0947;GG;2	886377043;28;10	9205;3	6636;100	363;1	81E-05;0	025641;551;99;55;55300;39;80;0;4661;0	01064;32	5243;0	11587;33	8204;38	5593;37	9863;34	4528;24	5381;54	2346;21	2417;15	3478;19	9473;29	862;54	4001;27	4051;0	12368;28	5107;32	5352;32	0479;29	0449;20	5711;46	0036;18	2275;13	216;17	125;25	5989;46	1699;8605	1403;167	5152;8579	1538;8035	6653;8118	9257;8548	8207;6860	0159;4596	3354;8166	56;6421	372;7861	2487;8300	2162;4429	7949;3	0072;1
0;68;21	0076678;3;1;1;0;0;1;0;0;4	7848;GG;1	557684585;29;10	5294;4	0604;62	2296;2	67E-05;0	017241;601;61;37;37400;58;80;1;3678;0	00928;26	3115;0	017562;5	1279;11	4638;11	9046;19	6235;20	0209;53	7027;26	5665;41	8222;48	3673;33	7058;53	7268;21	4862;0	01406;4	1326;9	3222;9	6831;16	021;16	0702;43	5757;21	4179;33	9119;39	2733;27	5248;43	595;11429	8415;23	4462;3996	1769;7148	3315;7317	2302;9915	9672;6925	0898;4042	8569;10545	0277;8712	1467;6804	2704;7425	7535;4016	9468;3	3284;1
0;43;22	03856749;1;0;0;0;0;1;0;0;6	7987;GG;2	198928935;30;10	7055;4	1271;62	2905;2	24E-05;0	016129;716;62;45;44600;62;70;1;4780;0	01039;35	2294;9	5201;21	4915;22	8125;23	4172;30	4344;9	4294;56	2613;29	898;42	6422;44	0758;56	63;66	0594;30	5581;7	9855;18	2134;19	358;19	898;26	1327;7	9094;50	3654;27	1653;38	6861;39	9438;50	6747;58	5841;10232	1681;3956	0783;7387	6022;7720	6154;7832	119;9429	1975;3931	7816;7761	7335;8925	5531;8912	2156;8866	4774;7318	6764;5439	4959;2	9422;2
0;53;23	45856238;1;0;0;0;0;0;1;0;8	8881;AG;2	377214329;29;10	7277;3	9512;62	1253;2	19E-05;0	019231;734;62;46;45600;52;60;1;4207;0	01017;24	8445;0	36475;16	0208;19	2272;19	6355;22	1709;19	9265;43	4423;18	5539;24	2137;27	4303;23	9228;43	8492;20	1946;0	37556;13	1729;15	731;16	0553;18	0706;15	9102;34	8679;14	7337;19	2314;21	7996;19	3765;35	2867;7589	2802;260	8022;6664	6137;7129	4259;7133	683;7428	6819;5604	0478;4406	9282;6384	6161;7075	3089;7323	1715;5912	7309;4246	5423;2	8019;4
0;39;31	8877551;1;0;0;0;1;0;0;0;14	9265;GG;2	381300054;30;11	6691;4	4067;62	0818;8	55E-06;0	012195;1883;62;117;116900;82;70;1;12770;0	01916;44	938;0	37754;28	1695;29	8622;29	8622;37	1754;33	2273;81	6203;36	1836;51	6423;53	484;48	834;82	0613;45	9584;0	43615;28	93;30	6487;30	6487;38	0434;33	1485;83	1677;36	7522;52	4609;54	3213;50	5179;83	6664;7149	944;224	1058;5032	5774;5189	3463;5189	3463;5981	2352;3046	1617;4518	2774;6380	0614;6035	9896;6145	622;3827	7606;4333	629;2	5127;2
0;56;29	75778547;3;1;0;0;0;0;1;0;3	2321;AG;1	436066042;29;10	9041;4	2047;62	1005;1	84E-05;0	014925;876;62;54;54400;67;100;1;5356;0	01195;28	6553;0	81367;5	8626;11	6606;12	9817;21	7273;22	3566;66	3132;37	2182;54	9015;61	0612;44	8017;67	1583;25	7127;1	3022;6	2157;11	2896;12	4189;19	8555;19	0239;56	3113;30	8499;45	8589;51	2244;38	6287;57	6526;12194	3546;301	6578;3885	1528;6643	0339;7183	0286;10523	3215;8275	4666;4592	4955;11838	6647;8586	6505;6888	6132;8741	5703;4556	8991;5	3484;3
0;66;22	40587695;3;1;1;0;1;0;0;0;9	2172;GG;2	260599653;29;10	893;4	0431;62	0531;1	86E-05;0	017544;867;62;54;53800;57;90;1;5095;0	01106;31	3961;0	10868;18	5668;20	172;20	7603;26	7786;24	5858;56	8163;24	686;36	1843;37	8875;32	3587;56	9445;24	9236;0	086274;14	7392;16	0134;16	4804;21	258;19	5173;45	1033;19	5969;28	7246;30	0767;25	6878;45	205;9735	0385;105	1011;6942	5162;7318	0807;7492	2599;8945	4742;5285	4317;4678	4419;8303	4602;8142	8355;8048	7406;5801	0441;4623	2231;3	0759;2
0;62;28	13365651;3;1;1;0;1;0;0;0;4	1423;GG;1	369246748;29;10	3982;4	0073;62	2391;3	05E-05;0	018182;527;62;33;32800;55;110;1;3137;0	00842;35	2483;0	4818;6	0027;14	9816;17	3444;28	5785;29	6088;72	3149;35	144;56	8252;66	378;43	2208;72	8296;29	3229;0	63006;5	2053;12	565;14	5249;23	8074;24	3108;59	2735;28	5861;46	5162;54	362;35	6193;59	9302;15394	3562;349	9927;4911	2031;10254	5495;11251	5612;14374	0808;9888	3908;4635	3566;14526	125;11790	5592;8031	0588;9903	2203;4519	4173;5	1834;5
0;40;19	33372992;1;0;0;0;0;1;0;0;28	2547;GG;3	00859424;29;10	7255;3	6889;62	2435;2	20E-05;0	025;731;62;46;45500;40;130;1;3967;0	00951;50	4485;0	33813;43	8745;47	56;48	6865;49	7099;38	0996;86	7728;35	7643;38	4847;42	3536;49	0716;87	1712;51	8068;0	34724;45	0558;48	8405;49	9975;51	0484;39	1255;89	1092;36	7273;39	5209;43	494;50	3929;89	5184;14716	5305;332	5517;14509	5534;14639	2526;14734	231;14735	4695;6810	1463;7870	8897;13296	3706;13782	3798;14294	7209;9051	3504;7646	4382;3	1314;1
0;57;30	84441596;3;1;1;0;1;0;0;0;4	1736;AG;1	728237848;31;10	9716;4	382;60	1861;1	72E-05;0	0125;967;60;58;58200;80;120;1;7240;0	01381;84	8412;1	2662;33	726;43	5127;43	5127;70	1379;55	5386;148	118;61	4402;105	0037;114	9553;94	0032;149	5418;90	2521;1	5198;37	7473;48	1512;48	1512;75	5257;57	1781;150	7496;59	0535;103	2279;113	7698;95	2867;152	4648;29691	7602;1340	3198;18018	989;21352	6769;21352	6769;27918	3881;19835	3615;12722	2979;24651	6932;23636	3736;22252	4739;21076	0054;11532	6551;2	9633;2
0;68;21	4532872;3;1;0;0;0;0;1;0;12	7834;GG;2	421624676;31;10	7914;4	1109;60	1485;2	06E-05;0	016393;808;59;49;48600;61;110;1;5644;0	01111;52	7355;16	7675;29	3964;30	0077;30	6955;44	2659;34	7386;72	6277;36	0891;59	0408;59	7287;54	9978;89	7363;49	4974;15	1677;27	3205;27	9205;28	5848;41	6287;31	1641;67	4936;32	6434;54	3883;55	0526;51	809;82	9731;11594	523;5357	4832;8582	5566;8809	3126;8967	9701;11007	6625;7801	1561;9666	6895;9554	056;10563	8104;10523	7015;9744	1569;6801	3075;2	7853;2
0;56;31	5115017;3;1;0;0;0;1;0;0;3	4189;GG;1	220213776;29;10	1266;4	2905;62	3441;4	00E-05;0	013699;401;62;25;25000;73;120;1;2282;0	00451;59	703;0	21791;7	5255;9	4429;10	3701;39	1417;11	041;115	6623;54	0519;106	0163;108	0629;104	8688;115	9098;60	0518;0	21918;7	5695;9	4981;10	4307;39	3704;11	1056;116	3381;54	3677;106	6357;108	6942;105	4815;116	587;29567	8376;262	2888;3218	0806;4576	8367;5334	1824;22141	7424;5309	0712;6885	7093;27582	8125;9439	7947;8443	4779;9974	1753;6626	3756;4	5637;3
1;57;23	389;3;1;0;1;1;0;0;0;18	1315;;2	694367917;29;10	1266;4	0073;62	3441;4	00E-05;0	018182;401;62;25;25000;55;90;1;2154;0	00448;30	6251;0	16262;19	632;24	6603;25	1451;28	3576;29	7914;56	9348;25	9309;32	0078;37	0509;27	3615;57	1529;25	6247;0	13939;16	3254;20	5391;20	9471;23	7003;24	6549;47	9673;22	0286;27	2109;31	4435;23	5031;48	158;7201	3592;203	864;5769	4162;6238	097;6306	8286;6899	7145;4435	3308;4116	729;6537	3065;6684	1779;7098	1887;4786	4099;3963	6324;4	9207;1
0;51;23	05456246;1;0;0;0;0;0;0;1;18	738;GG;2	85143743;29;10	1266;3	8501;62	3441;4	00E-05;0	021277;401;62;25;25000;47;90;1;2100;0	00462;51	8653;0	32229;39	1564;45	851;45	851;48	6517;18	5419;93	3979;40	8829;46	7525;53	5368;75	2002;93	742;51	1562;0	31789;38	6211;45	2242;45	2242;47	9866;18	2884;92	121;40	3239;46	1133;52	8049;74	172;92	4604;15316	8919;166	9687;13370	3522;14134	1256;14134	1256;14657	8999;5266	0596;7363	8181;13903	5021;13857	0065;14253	3346;10877	6113;7337	0648;2	9318;3
0;70;37	72290809;NA;NA;NA;NA;NA;NA;NA;NA;3	4329;GG;1	247462501;31;10	859;4	3694;60	2549;1	92E-05;0	012658;863;60;52;52000;79;130;1;6515;0	01294;58	8142;0	23583;8	939;15	6342;16	3396;39	3625;19	7909;112	6309;51	916;96	5596;103	5858;93	1082;112	8991;53	1417;0	21308;8	0769;14	1263;14	7636;35	5661;17	8821;101	7679;46	9088;87	2466;93	5952;84	1281;102	0102;25173	7254;189	5839;5497	8643;7965	4081;8279	014;18035	0841;6347	4851;6658	7377;22789	9697;11811	0008;10288	6626;9581	3401;6460	9976;6	1553;2
0;64;28	32658037;3;1;0;0;0;1;0;0;4	2969;GG;1	636093802;31;10	9578;4	3944;60	1047;1	74E-05;0	012346;955;59;57;57400;81;80;1;7183;0	0138;76	9245;18	9099;29	5423;29	5423;30	1021;52	7564;53	1234;127	4093;67	0113;116	6482;116	6482;93	6269;146	7502;71	9658;19	8133;29	6734;29	6734;30	2112;50	9385;47	5358;107	252;53	1112;97	2448;97	2448;79	9202;127	456;23844	0082;5690	9828;8056	2492;8056	2492;8160	67;16667	3639;13541	1286;11360	9609;21385	0579;11981	9107;11981	9107;14465	4351;8376	5786;3	238;2
0;62;25	51020408;3;1;1;0;0;0;1;0;4	6284;GG;1	762268582;28;10	3641;3	8501;62	1569;3	15E-05;0	021277;510;62;32;31700;47;100;1;2674;0	0077;23	912;0	24962;7	6586;12	3277;12	8542;19	6586;17	3078;48	2892;23	6533;35	7028;40	7032;31	2492;48	557;20	1993;0	20817;6	4608;10	4123;10	8538;16	6191;14	4746;40	7931;19	9667;30	1626;34	3915;26	5418;41	0164;11292	3256;150	6183;4683	7269;6816	7211;6984	3238;10097	8633;6443	653;4473	0853;10343	1192;8245	373;7208	5375;7276	5344;4433	2487;3	1976;2
0;56;24	96494648;1;0;0;0;1;0;0;0;8	1088;GG;1	990890096;31;10	9023;4	2767;60	1329;1	84E-05;0	013889;903;59;54;54300;72;110;1;6626;0	01301;47	2945;7	8269;20	9482;26	214;26	8759;38	7469;23	7987;75	0556;34	7011;56	2284;61	447;59	3056;83	1043;59	6306;10	5848;27	5259;33	9425;34	7774;49	1625;28	6642;92	5138;42	3735;68	6192;75	0064;74	7324;103	3967;9251	227;2461	4991;6030	9223;6929	6328;7049	7267;8382	1208;4712	5381;5966	0034;7498	2075;7699	9682;7566	9809;6395	9657;4624	6005;3	3588;4
0;53;27	54820937;3;1;0;0;0;1;0;0;4	8975;GG;2	05994027;28;10	5453;3	8712;62	0915;2	63E-05;0	020833;612;62;38;38000;48;140;1;3162;0	0086;45	2362;1	8786;21	6625;25	0116;26	7096;36	9402;7	7322;82	2129;37	7673;58	395;61	9403;76	4662;84	1985;43	7998;1	8189;20	9746;24	2174;25	8615;35	7672;7	4867;79	6023;36	568;56	5407;59	9735;74	0381;81	5248;20406	2655;1416	6167;13132	5151;14770	2409;15330	2433;18861	8964;5182	3586;9450	2845;17450	9587;16178	9735;15442	4983;11595	5192;8581	9499;3	787;7
0;61;36	39096555;3;1;0;0;1;0;0;0;4	1093;GG;1	432054257;30;10	8415;4	3041;62	0899;1	96E-05;0	013514;823;61;51;51100;74;90;1;5778;0	01209;54	0503;3	3377;9	9415;11	9118;12	9776;42	0478;40	0035;99	9611;46	131;91	1704;93	1619;63	4766;103	4801;52	5515;3	2452;9	6659;11	5815;12	6178;40	8819;38	8943;97	1893;44	8519;88	6424;90	5787;61	7165;100	6108;22627	2452;1905	3521;5935	5541;6932	8005;7554	33;18723	0098;13512	4358;8044	3748;20723	8878;11444	3817;10728	1877;14175	3326;6635	5979;6	7035;6
0;48;25	390625;1;0;0;0;0;0;0;1;13	6592;GG;2	570992321;31;10	9561;4	1897;60	0629;1	75E-05;0	015152;954;60;57;57300;66;100;1;6735;0	01255;66	0836;23	5328;46	2677;45	3157;46	2677;57	9076;39	4006;86	2398;43	1021;64	2568;63	1977;71	1239;110	5245;89	5411;31	8862;62	6912;61	4013;62	6912;78	4629;53	3866;116	8521;58	4019;87	0659;85	6309;96	3706;149	7571;14255	1279;7935	7481;11831	1282;11706	6463;11831	1282;13372	4863;6904	4592;12401	6754;11874	4402;12758	2047;12667	9413;9310	9069;7449	5007;2	5159;2
0;51;24	77209671;3;1;0;1;0;1;0;0;2	7804;GG;1	507938052;29;10	9971;4	0431;62	1875;1	68E-05;0	017544;960;62;60;59700;57;130;1;5602;0	01175;25	1856;0	40106;2	8865;4	3923;5	1283;16	4176;14	1386;59	1819;33	0408;54	8179;56	5175;45	4575;59	596;24	988;0	39791;2	8639;4	3579;5	088;16	2888;14	0277;58	7177;32	7817;54	3879;56	0742;45	1009;59	1286;13722	4575;226	4337;2115	9402;3661	3436;4287	303;11210	4522;7884	6974;4629	7959;13571	2798;7345	6739;6114	7004;9287	3606;4651	8114;5	0257;4
0;46;30	11621315;2;0;NA;NA;0;1;0;0;14	4699;AG;2	45612433;30;11	5834;4	3307;62	0949;9	32E-06;0	013158;1728;62;107;107300;76;140;1;11544;0	01736;87	5071;39	9116;56	6547;55	8191;56	6547;72	6177;62	4379;110	5897;62	3131;94	534;93	5597;88	7508;151	1886;74	7164;33	86;48	5368;47	8171;48	5368;62	1641;52	6151;92	6379;51	2208;78	5586;77	7227;74	4803;127	0955;20090	3484;10930	9801;13947	9431;13840	6177;13947	9431;16656	3428;8555	9494;16141	7662;16347	2385;16054	4188;16028	197;10784	0906;11148	6601;2	4439;2
0;55;22	13673973;3;1;0;0;1;0;0;0;15	2304;GG;2	808913823;29;10	9004;3	912;62	0848;1	85E-05;0	02;873;62;54;54200;50;100;1;4876;0	01091;32	31;21	027;30	7963;33	5545;32	9172;32	9172;27	5336;34	3864;23	2704;21	8696;24	6028;28	654;56	1876;32	0884;20	8828;30	5851;33	3243;32	6915;32	6915;27	3448;34	1505;23	1107;21	7196;24	434;28	4574;55	8022;11616	2198;10658	2012;11653	6829;11525	092;11567	4234;11567	4234;8497	9012;11561	4144;10029	2956;9634	1998;10383	6348;8392	8242;5768	3088;3	0288;3
0;43;25	60553633;1;0;0;0;1;0;0;0;4	8788;AG;1	518224297;31;10	7451;4	3307;60	1816;2	16E-05;0	013158;771;59;46;46400;76;80;1;5822;0	01177;42	5513;1	2139;11	0914;15	7313;16	2667;31	8081;14	603;84	0936;42	1652;69	1259;73	7519;70	7896;85	3926;38	9574;1	0623;9	8295;14	037;14	5196;28	8528;12	3788;76	7813;38	2736;63	3969;67	6116;65	5378;77	9166;15200	7085;813	0568;5220	5783;6342	1238;6485	4053;11755	026;5204	0043;5986	945;13726	8724;8974	7538;8665	3355;7841	2325;5334	9094;3	7399;2
0;44;21	46915048;1;0;0;0;0;0;0;1;22	1338;GG;2	871699397;29;10	8648;3	8501;62	114;1	91E-05;0	021277;842;61;52;52300;47;140;1;4672;0	0107;30	4108;0	58929;22	8339;26	4675;27	1691;28	406;13	5084;54	5488;24	0539;28	008;31	6689;41	6688;55	1772;29	1677;0	56521;21	9006;25	3856;26	0586;27	245;12	9562;52	3191;23	0707;26	8632;30	3744;39	9656;52	9218;10785	65;306	1303;9862	0072;10358	2428;10452	4343;10541	4474;5429	8989;5407	1258;10196	7245;10429	3838;10581	3922;8760	239;5291	0697;3	1329;1
0;56;31	56167151;NA;NA;NA;NA;NA;NA;NA;NA;3	7092;AG;1	38823523;29;10	9595;4	2627;62	095;1	74E-05;0	014085;926;62;58;57500;71;110;1;5805;0	01277;48	0808;0	037853;12	4539;26	349;26	349;40	0718;33	995;92	824;41	6713;64	9625;79	3834;58	8786;92	8736;47	4665;0	037369;12	2947;26	0124;26	0124;39	5598;33	5607;91	638;41	1388;64	1325;78	3692;58	1263;91	687;25473	2055;74	8947;10404	0286;18239	359;18239	359;23689	0811;13693	4942;6329	4495;23259	6211;19460	9394;14287	0271;14460	8392;6257	6465;3	7333;2
0;42;26	7755102;1;0;0;0;1;0;0;0;7	7834;GG;1	733519677;31;10	76;4	3307;60	2302;2	12E-05;0	013158;782;60;47;47100;76;80;1;5897;0	01211;36	8146;0	11183;14	3338;22	4166;23	0111;30	91;11	6339;64	763;27	1633;41	8928;49	8399;53	27;64	9039;29	5257;0	089435;11	5033;17	9739;18	4493;24	787;9	304;51	9282;21	7747;33	5916;39	9536;42	7369;52	0409;10964	4346;142	7159;6931	9997;8940	2238;9036	9055;10272	0644;4729	3656;4711	1055;9093	3832;9395	2259;8747	0874;6958	1671;4557	1954;2	9026;2
0;44;20	2020202;1;0;0;0;0;1;0;0;11	6332;GG;2	722198884;27;10	859;3	6376;100	5803;1	92E-05;0	026316;517;100;52;52000;38;120;0;3923;0	01016;23	104;0	98827;18	2863;21	3847;21	7032;22	4442;15	2081;36	0277;13	6631;15	414;18	4647;21	9091;37	1172;18	3737;0	84677;14	5336;16	9926;17	2627;17	8485;11	9804;28	6121;10	8898;12	2756;14	7173;17	5579;29	5383;7313	1263;842	7444;7121	9224;7293	1881;7315	6893;7356	4052;6114	5106;4909	4685;5849	1746;6239	5513;6706	1746;6468	4059;4324	6551;2	3892;3
0;54;25	60553633;2;0;0;0;0;0;0;1;8	9374;GG;2	170814381;31;10	8337;4	3567;60	2138;1	97E-05;0	012821;842;59;51;50700;78;80;1;6344;0	01264;36	3343;0	25096;19	0607;21	7065;22	2574;29	421;19	7453;72	9556;35	7952;50	9933;53	6877;53	5053;73	2507;36	0857;0	24924;18	9304;21	5581;22	1052;29	2198;19	6103;72	4566;35	5504;50	6445;53	3205;53	1394;72	7496;14296	9974;252	0105;8222	4465;9300	7212;9483	5004;11922	6755;6934	5307;6690	0364;12299	2349;10662	6547;10406	8855;9294	4949;6431	3267;2	7843;2
0;43;22	30814991;1;0;0;0;1;0;0;0;5	3261;GG;1	738723503;30;10	7955;4	2341;62	0865;2	05E-05;0	014493;786;61;49;48800;69;140;1;5361;0	01127;44	5194;0;21	6527;23	2518;23	9777;36	8327;16	9998;87	0807;41	284;63	1031;64	6226;70	0809;87	0807;43	4635;0;21	1391;22	7003;23	4089;35	9591;16	5966;85	0153;40	3048;61	6063;63	0899;68	4187;85	0153;16690	6271;0;10971	8039;11742	5758;12023	6402;15718	4776;6942	8146;6710	4936;15080	1104;13997	5279;13574	9455;10674	8725;6710	4936;3	1399;0;2	6012;2	6588;2	6773;3
0;56;26	05835363;3;1;0;0;0;1;0;0;6	2487;GG;2	089838178;29;10	3951;3	8501;62	1673;3	06E-05;0	021277;526;62;33;32700;47;110;1;3025;0	00827;25	5137;0	012087;13	4941;14	6228;15	0527;21	5175;9	7344;49	0263;22	925;34	0018;35	0703;39	3201;49	0544;23	7785;0	011265;12	5764;13	6283;14	0289;20	0541;9	0723;45	6921;21	3659;31	6893;32	6852;36	6459;45	7183;10405	2699;34	5231;5840	3392;6364	4936;6593	6114;9092	7407;4681	2033;4864	2283;9306	3494;7821	3252;7643	2919;7453	2984;4809	6452;3	0655;4
0;52;25	71100827;3;1;0;0;1;0;0;0;7	3432;AG;2	161835536;29;10	732;3	989;62	2283;2	18E-05;0	018519;736;61;46;45800;54;150;1;4243;0	01018;46	8118;18	5357;30	7717;32	1438;32	9412;41	0112;39	4502;67	561;38	6086;53	6927;55	333;47	1838;86	6339;47	4475;18	7874;31	1896;32	5803;33	3885;41	5682;39	9859;68	4784;39	1329;54	4219;56	0844;47	8245;87	8104;15088	7478;8094	8271;11231	4352;11477	1513;11622	8177;13508	4518;9959	8555;11852	274;13026	3144;12371	2854;12462	3928;10159	3792;7141	0649;2	9761;2
0;51;25	71166208;1;0;0;0;0;1;0;0;8	8259;GG;2	336399881;31;11	0252;4	2485;60	1961;1	63E-05;0	014286;1020;59;61;61400;70;70;1;7265;0	01319;67	9224;15	7335;36	4683;38	4542;39	1374;53	8429;33	6659;103	5072;49	8449;80	6069;82	5855;86	0784;119	7443;92	1855;21	3538;49	4954;52	1907;53	118;73	0766;45	692;140	4818;67	6504;109	4012;112	0866;116	8272;162	5192;13779	0147;4466	4102;7993	3564;8268	5768;8444	2795;11057	5021;5831	2414;9516	8347;11530	007;9965	7613;9877	5812;8385	0378;6901	5263;2	8806;2
0;66;25;3;1;0;0;0;0;1;0;8	6739;GG;2	240754197;30;10	76;4	1271;62	1372;2	12E-05;0	016129;758;61;47;47100;62;80;1;5033;0	01062;32	4901;12	293;16	9674;17	9953;17	9953;25	0752;15	2743;50	3884;29	7724;44	6067;45	6657;47	6994;62	9738;28	3717;10	4255;14	4742;15	3826;15	3826;21	7355;12	9747;44	5532;26	246;39	5136;40	4524;42	2588;55	2335;9791	2458;4310	9239;5614	322;5919	7968;5919	7968;7976	207;4642	5905;7163	0633;7959	2655;7426	448;7338	8526;7210	1609;4984	1788;2	7874;2	3098;2
0;68;21	2183172;3;1;0;0;1;0;0;0;9	3151;GG;2	419862873;29;10	8337;4	0073;62	0563;1	97E-05;0	018182;817;62;51;50700;55;120;1;4686;0	01063;47	4013;12	8915;31	0575;32	8047;32	8047;41	6721;37	5271;62	6743;27	6077;42	46;44	1243;38	4983;76	0254;46	8426;12	7395;30	6914;32	418;32	418;41	1808;37	0847;61	9355;27	2822;41	9595;43	6041;38	0445;75	1292;15150	7752;6608	7785;13116	9644;13369	4032;13369	4032;14533	9906;9203	0867;11267	3321;12165	0873;13576	8855;13624	2127;8914	9621;7059	2777;3	1105;2
0;67;27	6816609;3;1;0;0;0;0;1;0;3	2746;GG;1	430165137;29;10	6549;4	1589;62	1701;2	36E-05;0	015625;682;62;42;42400;64;80;1;4252;0	0103;44	2317;0	033217;14	625;26	1725;26	6528;38	1365;32	2817;97	5968;50	7652;70	9824;82	1559;65	3535;97	6352;46	1345;0	034646;15	2542;27	2984;27	7994;39	7771;33	6705;101	7954;52	9492;74	0361;85	6902;68	165;101	8355;22832	5112;46	9766;11323	6243;16567	5601;16732	5607;21056	8817;14223	6555;6778	7769;21593	1468;17854	8406;14838	9639;14567	1562;6752	7409;4	2912;1
0;56;25	0995016;3;1;0;1;1;0;0;0;7	6848;GG;2	2521756;30;11	2873;4	3567;62	1012;1	25E-05;0	012821;1285;61;80;79800;78;90;1;8796;0	01507;63	9099;20	6846;35	2752;34	5054;35	2752;51	6569;34	9677;100	4547;56	1789;86	3168;85	5398;86	6243;121	592;87	1469;28	2053;48	1009;47	0512;48	1009;70	4387;47	6815;136	9789;76	6049;117	7006;116	6411;118	1199;165	8015;15559	2013;6437	7277;10025	4464;9810	6226;10025	4464;13077	9871;7172	0925;11208	3582;13466	2949;12194	9753;12231	1356;9626	6205;7978	8484;2	929;2
0;48;29	75758456;1;0;0;0;0;0;0;1;4	3271;GG;1	54637099;31;10	9508;4	4308;60	1266;1	75E-05;0	011905;948;59;57;57000;84;80;1;7185;0	01408;54	8097;1	6685;14	6661;23	4681;24	7542;45	5224;15	3121;103	7462;49	2711;80	7691;90	2197;90	2111;105	5232;70	7725;2	0092;18	2793;29	6109;31	2367;58	3411;18	827;138	0087;67	3954;108	9119;121	0308;121	3216;140	1486;16963	1583;840	9686;7509	8371;10908	6365;11199	2242;15837	5055;6510	8558;6497	7932;15115	6408;12992	7232;11011	0889;9519	2743;5864	9738;3	9047;3
1;70;34	722;3;1;0;1;0;0;1;0;6	2665;;1	594015463;30;10	7643;4	1897;62	1551;2	11E-05;0	015152;761;62;47;47300;66;150;1;5155;0	01088;91	2599;2	9968;36	8797;46	7023;46	7023;73	8641;66	5113;156	7802;65	983;112	1869;121	8698;93	4909;160	0022;87	9931;2	8895;35	5595;45	0305;45	0305;71	22;64	1304;151	168;63	621;108	1709;117	5072;90	1443;154	2746;31991	7509;2091	0424;17882	1937;20672	4132;20672	4132;28537	9369;19317	099;13749	1854;27727	5679;23841	6567;22797	107;19911	615;12090	1269;3	1892;2
0;58;25	390625;3;1;0;0;1;0;0;0;9	9107;AG;1	930500288;29;10	7536;4	0254;62	069;2	14E-05;0	017857;754;61;47;46800;56;100;1;4363;0	01061;41	1144;0	77642;20	6516;23	4142;24	2233;34	4836;38	6859;75	8229;34	4669;52	4332;55	361;37	9706;76	6565;32	7209;0	61792;16	4356;18	6342;19	2781;27	4437;30	7882;60	3436;27	4305;41	729;44	0591;30	2189;61	0071;13115	9481;418	5701;8573	7932;9344	9267;9649	6149;12196	3916;8578	1436;6019	5126;11591	8615;11011	5769;10585	6146;8474	0141;5689	1249;3	3844;3
0;72;28	44095498;3;1;NA;NA;0;0;1;0;3	4782;GG;1	456849904;29;10	5105;4	0254;62	2034;2	72E-05;0	017857;590;62;37;36700;56;60;1;3483;0	00904;29	0402;0	27208;7	7002;10	7704;11	3833;19	7991;26	2794;67	5569;37	8822;56	4685;59	8385;41	5724;67	8518;25	3551;0	22364;6	339;8	8991;9	4029;16	9938;21	8043;58	4164;32	5031;49	2559;52	0624;36	8544;58	6588;12986	4684;193	8809;4762	3677;6251	9501;6516	9671;10208	7956;8293	5352;4632	8102;12001	1762;8477	3592;7532	2172;8319	2738;4506	4124;6	3818;2
0;67;27	43484225;3;1;1;0;1;0;0;0;6	6504;GG;1	839207436;30;10	9133;4	1897;62	1041;1	82E-05;0	015152;884;61;55;54900;66;90;1;5911;0	01193;52	6425;8	7451;21	8559;22	6908;23	3622;38	9156;11	7902;89	7548;44	2506;75	3904;76	388;86	9623;98	7525;52	0219;8	642;21	5983;22	4233;23	0868;38	4568;11	6512;88	6967;43	729;74	5016;75	4875;85	9372;97	5884;20835	3008;3761	0012;8363	9578;8626	1381;8827	3639;15336	2441;4662	7409;10037	1761;18688	2809;11917	2466;11787	8461;10265	558;7918	445;3	4344;2
0;61;21	383942;3;1;0;0;1;0;0;0;17	1826;GG;2	379250799;30;10	9647;4	0431;62	1505;1	73E-05;0	017544;930;62;58;57800;57;140;1;5976;0	01194;54	8337;0	044476;28	8145;34	0698;35	0965;47	9692;42	1735;106	6781;50	4603;71	653;76	9873;64	576;106	7495;52	4161;0	042515;27	5441;32	5677;33	5491;45	8542;40	314;101	9747;48	2355;68	4938;73	593;61	7289;102	0429;18730	6161;72	0068;11778	7691;13736	0591;14093	4488;17690	2928;8211	2924;7425	9525;16860	6892;15582	6697;14621	5451;10356	95;7321	0654;2	7598;1
0;67;22	65625;3;1;0;0;0;1;0;0;4	737;GG;1	545803401;29;10	6782;4	0943;62	0887;2	30E-05;0	016667;699;61;43;43400;60;130;1;4235;0	01046;41	6884;0	19474;14	6923;17	0706;18	0459;32	4486;34	1943;80	3968;37	1737;62	5741;65	2459;46	4257;80	6201;36	3867;0	1583;12	6133;14	7005;15	5417;28	354;28	8849;69	3139;31	5628;53	9537;56	2875;40	6105;69	4954;17150	8348;209	2865;9332	0225;10287	4577;10837	2677;15575	7733;13146	0096;5542	8174;15346	7771;12302	0483;11558	6144;12930	4334;5353	5799;3	6332;5
0;57;27	47562949;3;1;1;0;1;0;0;0;5	9625;GG;1	77494632;29;10	9699;4	1897;62	2056;1	72E-05;0	015152;934;61;58;58100;66;120;1;5665;0	01221;47	2858;0	012376;20	5029;24	1038;24	9598;38	6101;36	2949;86	6365;38	0246;61	6996;65	5773;50	3645;86	6594;47	4241;0	012412;20	5629;24	1743;25	0328;38	7231;36	4011;86	8899;38	1358;61	8801;65	7692;50	5118;86	9129;17608	3077;35	4037;9083	8608;10338	4087;10574	8361;15103	8121;10974	3057;6699	5458;15265	54;12303	3523;11900	7605;10960	0519;6650	3394;3	4294;2
0;46;25	79591837;1;0;0;0;0;0;1;0;3	6984;GG;1	580017692;30;10	7166;4	2767;62	1212;2	22E-05;0	013889;726;62;45;45100;72;100;1;5135;0	0115;30	7112;0	56822;7	2754;10	4085;11	4253;24	1975;22	6266;60	2602;28	8513;49	9402;53	2769;38	2388;60	8655;23	8725;0	44169;5	6553;8	0908;8	8812;18	8092;17	5882;46	8415;22	4268;38	8196;41	4133;29	7239;47	312;11977	6993;331	142;4592	1711;5950	1727;6338	4145;10592	0754;8280	4484;4606	7547;10705	7261;8234	6453;7454	3325;8595	0246;4551	367;4	2544;3
0;66;26	36560303;3;1;0;0;1;0;0;0;7	2919;GG;2	212646253;29;10	4193;3	8286;62	2677;2	99E-05;0	021739;538;62;34;33500;46;110;1;3077;0	00829;30	1143;0	10603;18	8542;22	9335;22	9335;27	4313;22	3378;55	756;25	2716;32	4514;36	6313;33	5563;55	8941;29	012;0	092076;18	046;22	1254;22	1254;26	4935;21	1458;51	702;22	327;29	1803;33	3486;30	6761;51	8219;9580	3646;112	4089;7786	4427;8616	241;8616	241;9194	088;7011	3359;5191	3085;8192	0941;8737	8807;8834	9481;7313	7081;5075	8647;2	5854;2
0;59;24	33747972;3;1;1;0;0;0;0;0;11	0015;GG;2	311918946;29;10	987;4	0073;62	1451;1	69E-05;0	018182;951;62;59;59100;55;80;1;5406;0	01143;40	9992;12	5717;25	3179;27	5607;28	103;34	6318;34	3967;59	2699;30	4276;44	0603;46	3821;37	7666;72	1633;40	0268;12	2736;24	7174;26	907;27	4364;33	8104;33	5809;57	8641;29	7059;43	0153;45	282;36	8708;70	4517;13386	9444;5652	9995;9146	2911;9664	6235;9722	2203;11485	919;8253	6476;10579	1572;11005	0956;10784	2741;10904	2343;8132	5774;7427	8707;3	1756;3
0;59;21	30394858;3;1;1;0;1;0;0;0;5	2212;GG;1	75028854;29;10	6164;4	0431;62	1951;2	45E-05;0	017544;656;61;41;40800;57;100;1;3965;0	00995;26	9334;0;8	4354;12	4853;12	8353;20	2326;2	1803;54	3288;26	3879;41	5066;45	4255;52	1616;54	3419;22	4896;0;6	9222;10	3259;10	6162;16	8239;1	7806;45	5513;22	2115;34	9458;38	241;43	7815;45	5621;11107	689;0;5661	8666;7244	7762;7331	9531;9560	9761;1586	6921;4631	5235;9846	3436;8791	3731;8277	346;5711	6919;4606	0373;3	8788;0;3	97;3	9367;3	8683;3
0;47;19	95728441;1;0;0;0;0;1;0;0;20	6734;GG;2	915138965;28;10	6213;3	6376;100	4902;2	44E-05;0	026316;408;100;41;41000;38;110;0;3508;0	00868;28	601;18	833;27	5133;28	0006;28	601;28	601;26	4491;33	0307;23	2542;23	7572;24	3575;25	909;52	3581;28	3485;18	6668;27	2704;27	7534;28	3485;28	3485;26	2157;32	7391;23	0489;23	5475;24	1425;25	6803;51	8959;9740	5697;8096	5227;9647	6002;9695	9266;9740	5697;9740	5697;7637	9351;9736	0472;9050	3219;9161	6989;9257	3765;7953	2323;5403	9308;2	434;2
0;59;24	609375;3;1;0;0;0;0;1;0;6	8519;AG;1	717753437;29;10	4312;3	989;62	2018;2	95E-05;0	018519;545;62;34;33900;54;150;1;3225;0	00833;33	84;0;18	7229;19	4631;20	1478;28	7684;5	9258;68	6099;33	6339;48	4621;49	1468;62	6841;68	6099;34	2016;0;18	9229;19	6711;20	3631;29	0758;5	9891;69	343;33	9933;48	9799;49	672;63	3539;69	343;14526	9691;0;9943	6808;10210	5662;10586	6356;13473	6323;3665	4827;5835	4244;13209	0026;11553	2375;11335	8639;7853	2899;5835	4244;3	3042;0;3	1446;3	1982;3	1684;3
0;62;37	03560819;3;1;1;0;1;0;0;0;2	8415;GG;1	291183998;31;10	9716;4	382;60	0619;1	72E-05;0	0125;969;60;58;58200;80;150;1;7251;0	01378;72	5772;2	5932;13	5723;13	5723;15	0863;53	7959;38	9436;145	2498;73	0631;133	6999;133	6999;109	053;147	9967;57	6418;1	9651;10	7999;10	7999;11	9865;42	459;29	8146;118	5647;60	9416;109	2798;109	2798;90	8316;120	6462;30007	58;1390	4837;7490	631;7490	631;8411	3324;25179	1642;11553	5782;9297	0753;27036	1886;13587	5335;13587	5335;14211	7119;8515	5951;5	6315;3
0;52;21	4532872;3;1;0;0;0;1;0;0;17	0012;GG;2	879192379;29;10	1266;3	7377;62	3441;4	00E-05;0	02381;401;62;25;25000;42;70;1;2068;0	00499;43	3133;17	7697;32	973;33	6641;34	3609;39	9231;19	2121;58	6769;33	1067;42	7509;43	4478;57	8997;77	1119;43	1013;17	6828;32	8116;33	4993;34	1927;39	7277;19	1181;58	3897;32	9446;42	5417;43	2351;57	6163;76	7344;13898	4208;8116	5647;12072	4668;12208	2703;12397	7731;13413	6871;6175	3726;11620	3426;11799	3176;12420	8611;12411	4358;10272	9013;7190	7061;2	2994;2
0;51;22	15910864;3;1;0;0;0;0;0;1;8	8602;GG;2	199513172;28;10	6238;3	7136;100	489;2	43E-05;0	02439;409;100;41;41100;41;110;0;3544;0	00897;36	0015;3	3138;17	3292;21	3896;21	9409;30	991;30	303;61	3192;27	5986;42	8306;46	848;34	4685;64	7715;28	1965;2	5954;13	5723;16	7524;17	1842;24	2722;23	7334;48	0254;21	6153;33	5451;36	6915;26	9958;50	7292;13844	6163;1731	3021;8884	049;10438	4902;10567	7675;12951	9823;9864	4239;7107	0189;11768	1904;11219	8384;10655	474;9141	7647;5997	2537;3	2519;2
0;60;26	10656224;3;1;1;0;0;1;0;0;9	6325;AG;1	747732747;31;10	9277;4	3694;60	1512;1	80E-05;0	012658;926;59;56;55700;79;110;1;6937;0	01359;52	5016;0;21	7331;22	5138;22	5138;38	8162;20	012;111	227;57	356;88	0012;88	7193;91	2212;111	2331;78	5292;0;31	2161;32	4936;32	4936;57	6461;26	0846;170	8809;90	2476;137	2445;138	3948;144	8038;170	8884;14901	1801;0;6570	1389;6798	013;6798	013;11589	7228;5111	4683;5938	8834;13334	464;9309	0405;9285	6412;7599	7162;5928	1698;3	247;0;2	6576;2	6873;2	6873;3
0;54;31	14186851;1;0;0;0;0;1;0;0;4	393;AG;2	338508288;30;12	0839;4	5951;62	0617;5	65E-06;0	010101;2852;62;177;177000;99;150;1;20139;0	03216;94	2684;28	4823;56	7553;62	2666;63	3575;79	2628;62	1647;128	0306;61	756;93	9923;99	5499;95	185;157	3497;94	2042;26	301;55	484;61	3054;62	4666;79	0235;57	1571;128	7532;60	2973;93	4118;99	3016;98	7213;155	8784;23922	9027;13154	693;19051	1403;19851	5924;19999	9498;22234	9749;14569	5914;20715	622;19213	3582;20832	126;21110	4052;16080	5238;12959	0788;2	8101;2
0;56;23	12467037;1;0;0;0;0;1;0;0;12	5936;GG;2	479601386;27;10	6736;3	6889;100	4651;2	31E-05;0	025;430;100;43;43200;40;170;0;3318;0	00867;38	2426;11	7593;25	2607;26	3309;26	7093;33	5085;28	7888;50	7913;24	1081;36	199;37	1062;34	1195;62	9083;39	7444;12	2211;26	2527;27	3649;27	7581;34	8243;29	9193;52	7858;25	0547;37	6205;38	5633;35	4593;65	3786;12799	7395;6246	7249;10326	2632;10615	8744;10665	8467;11866	2942;9234	7843;10871	8894;10030	4731;11171	1265;11200	8152;9406	1249;7614	256;2	9087;4
0;42;21	51385851;1;0;0;0;0;1;0;0;12	5481;AG;2	317800934;29;10	9473;4	0775;62	0765;1	76E-05;0	016949;915;62;57;56800;59;100;1;5390;0	01174;47	7766;0	34974;30	9975;34	179;34	9069;42	5663;38	9489;82	6261;34	2239;48	1346;51	3087;44	0927;83	0415;44	7583;0	32765;29	0392;32	0197;32	7017;39	8771;36	4882;77	4062;32	0618;45	0937;48	0673;41	3071;77	7953;15336	5568;303	232;13087	0616;13724	7266;13796	8856;14804	1385;11420	1251;8018	5989;13210	1105;14396	8269;14480	2819;11568	5966;7720	2006;2	6972;3
0;55;26	33288875;1;0;0;0;0;1;0;0;9	5777;GG;2	31926573;31;11	0556;4	2767;60	114;1	58E-05;0	013889;1053;59;63;63300;72;70;1;7602;0	01377;62	0624;19	3087;32	3803;30	6028;30	6028;49	5063;37	7602;87	2359;43	6534;75	8617;74	0398;69	2213;106	9815;42	4388;13	2034;22	1419;20	9265;20	9265;33	8528;25	8208;59	6527;29	8506;51	8749;50	6291;47	3341;73	1549;14942	582;5445	5818;8915	7899;8392	2618;8392	2618;13029	4383;7970	6995;10253	6782;12629	641;11274	8619;11405	1957;9999	4599;7552	034;3	0347;2
0;44;36	06316306;1;0;0;0;1;0;0;0;9	4065;AG;2	191669266;30;10	7664;4	1431;62	2865;2	11E-05;0	015873;761;62;47;47400;63;110;1;5072;0	01069;57	6508;14	5626;33	033;35	282;36	1079;47	5758;53	5298;88	1562;44	374;66	9888;69	2676;49	5669;103	0967;56	8572;14	3621;32	5783;34	7963;35	6108;46	9208;52	7929;86	9426;43	7631;66	0666;68	314;48	8846;101	6775;17076	2392;6835	4303;12105	9721;12562	9058;12644	2541;14835	6403;10136	9929;12499	6297;14206	773;14261	0117;14286	372;9159	708;8237	4292;2	7893;2
0;53;21	09375;1;0;0;0;0;0;1;0;15	1186;GG;2	53412888;30;10	8856;4	1109;62	1653;1	87E-05;0	016393;859;62;53;53400;61;60;1;5623;0	01149;34	4799;12	6085;22	4479;22	7899;23	1662;29	0058;17	7522;46	844;24	7384;36	59;36	9663;42	004;59	7562;26	5976;9	7261;17	3162;17	58;17	8703;22	375;13	694;36	1353;19	0831;28	2254;28	5156;32	4017;46	0956;10397	2407;5203	9523;7706	7541;7770	1405;7848	9296;9226	2428;5311	3162;8363	462;8225	3361;8636	8261;8643	5098;7598	0842;5901	8984;2	724;5
0;59;19	10009183;3;1;0;0;0;0;0;0;23	6039;AG;2	939007611;27;10	7429;3	5835;100	4338;2	16E-05;0	027778;461;100;46;46300;36;90;0;3519;0	00899;30	6904;22	8656;28	8229;30	235;30	235;30	235;30	3476;27	8753;19	9844;20	5076;21	8825;20	8505;51	1981;29	3519;21	8804;27	5688;28	9171;28	9171;28	9171;29	0246;26	6169;19	0822;19	5819;20	8946;19	9092;48	9338;8959	7388;7791	2084;8859	2382;8908	7606;8908	7606;8908	7606;7579	4596;8576	9748;8048	532;8118	2659;8338	3953;7240	96;5422	3855;2	6373;3
0;52;25	71166208;3;1;0;0;0;0;0;0;4	7463;AG;1	663986579;30;10	7664;4	1744;62	1232;2	11E-05;0	015385;763;62;47;47400;65;140;1;5154;0	01102;41	1836;3	2163;13	2815;15	1139;15	6326;28	1592;29	41;76	5995;36	6694;64	3274;66	3879;50	55;79	96;41	264;3	2226;13	3074;15	1434;15	6631;28	2142;29	4674;76	7489;36	741;64	4529;66	5175;50	6486;80	116;18417	7091;1930	777;5737	7378;6492	7633;6699	5596;12643	9417;8958	3767;7593	6167;16356	6703;9269	731;8862	2107;9404	4652;6332	0046;4	6525;11
0;45;25	15589569;1;0;0;0;1;0;0;0;10	7912;GG;2	373320365;30;11	1243;4	2627;62	1448;1	47E-05;0	014085;1091;61;68;67800;71;70;1;7394;0	01263;49	4564;15	3561;26	2947;25	6885;26	2947;40	1992;31	2239;78	7388;43	6;68	1321;67	6074;63	2029;94	4268;55	1088;17	3541;29	5314;28	8643;29	5314;44	9076;34	5255;86	9564;48	0567;75	1444;74	567;70	1503;104	6758;10622	4524;3505	6072;5715	2568;5600	8688;5715	2568;8546	8678;4583	607;6962	5747;9276	2221;7526	8147;7587	0158;6054	3092;5378	9199;3	2352;2
0;56;28	06642387;3;1;1;0;0;0;0;0;3	0097;AG;1	261922733;31;10	8856;4	4188;60	2029;1	87E-05;0	012048;887;60;53;53400;83;70;1;6761;0	01344;39	9735;0	61151;3	894;6	0505;6	0505;19	1064;12	3378;87	841;47	346;82	1408;84	4897;76	1354;88	4732;34	5757;0	68994;3	3909;5	2248;5	2248;16	3839;10	3816;75	2489;40	436;70	4793;72	4916;65	5741;75	9557;18698	8009;362	1739;1723	0267;2700	5437;2700	5437;10393	8304;5345	5643;4870	3609;17642	9869;6218	1377;5632	6038;8276	0715;4707	0177;7	8749;7
0;58;23	10843458;1;0;0;0;0;1;0;0;20	3213;GG;2	856293074;30;10	878;3	989;62	1336;1	89E-05;0	018519;853;61;53;53000;54;100;1;5354;0	01108;63	2839;29	11;49	3414;49	3414;49	3414;57	3472;61	3493;76	0614;41	4917;55	7333;55	7333;44	7518;106	1011;65	9471;30	335;51	4179;51	4179;51	4179;59	7606;63	9311;79	2623;43	2378;58	0787;58	0787;46	6351;110	5662;20586	1242;13620	3516;18692	2011;18692	2011;18692	2011;20001	7768;13052	562;17908	0648;17827	2847;18756	3507;18756	3507;11978	0319;9476	3776;2	7701;3
0;55;29	7210791;3;1;0;1;1;0;0;0;7	3444;GG;1	629654178;31;10	906;4	2905;60	1545;1	83E-05;0	013699;906;60;54;54500;73;100;1;6667;0	01298;58	423;0	52105;20	4787;27	5395;28	8297;47	9984;27	7108;114	7076;53	9976;86	4136;94	096;87	5325;115	2433;80	7649;0	7203;28	3101;38	0711;39	8546;66	3537;38	3078;158	5736;74	6471;119	4594;130	0797;121	0062;159	314;15263	7795;223	7542;7727	7468;9664	994;9890	6741;13979	4796;7435	0724;6479	7966;13925	9792;12168	0456;11215	8576;10114	5176;6310	6856;3	9069;2
0;65;24	91349481;3;1;1;0;0;0;1;0;5	8643;GG;1	496418647;30;10	8376;4	2905;62	149;1	96E-05;0	013699;819;62;51;50900;73;80;1;5736;0	0113;40	2996;0;17	3962;19	3513;20	052;32	4515;14	4116;88	5497;44	5244;68	4978;70	0336;74	1382;88	5497;40	808;0;17	6157;19	5954;20	305;32	8609;14	5934;89	6669;45	0861;69	3619;70	9171;75	0735;89	6669;18448	9475;0;9957	0059;11000	7557;11224	461;16327	9216;5966	251;6114	6153;17980	0404;13494	0372;13188	68;8978	585;6114	6153;2	8931;0;2	5574;2	5884;2	5964;2
0;44;25	60553633;1;0;0;0;1;0;0;0;6	6718;AG;1	527338824;30;10	7706;4	3175;62	2222;2	10E-05;0	013333;765;62;48;47600;75;90;1;5437;0	01092;29	5958;0	024442;6	3196;7	4633;9	2807;22	733;6	0404;61	6087;31	4444;53	7953;54	553;55	5927;61	6331;31	3796;0	022181;6	7565;8	0193;9	9637;24	3019;6	007;62	5669;30	6139;54	1939;54	9924;56	5821;62	5891;15363	727;29	7666;5357	802;6081	2215;7264	4037;13902	1377;3194	9602;4468	9408;14160	0295;8654	6415;8399	5467;6117	8857;4473	5829;3	3533;2
0;58;20	17714852;3;1;1;0;0;0;1;0;6	1558;GG;1	872964174;29;10	6359;3	9512;62	1824;2	40E-05;0	019231;669;62;42;41600;52;140;1;3860;0	00974;41	2179;6	4414;18	236;20	0846;20	6547;31	7752;32	1723;69	0804;33	1541;55	0941;56	9428;43	5765;75	7488;39	407;6	1584;17	4348;19	2022;19	7472;30	3792;30	7589;66	0454;31	6975;52	6736;54	4411;41	662;72	4208;17395	628;4035	603;9330	5321;10204	3463;10552	5881;14770	3508;11587	9092;9042	6397;14982	4198;12152	1293;11646	3501;11551	5579;6637	5606;3	4299;6
0;49;23	38435374;1;0;0;0;1;0;0;0;4	0448;GG;1	527974841;30;10	662;4	2341;62	2449;2	34E-05;0	014493;686;61;43;42700;69;100;1;4744;0	01054;38	9573;0	76424;12	4216;14	152;15	2814;30	2158;6	4207;80	4562;40	189;66	5698;68	5094;74	8641;81	2848;38	4595;0	75448;12	2629;13	9712;15	0862;29	8297;6	3386;79	4282;39	6755;65	7192;67	6341;73	9076;80	2462;16809	3871;497	7983;6865	9721;7919	2853;8618	605;14920	4572;3307	3504;6445	1564;15435	0694;10991	2531;10277	5757;8091	4483;6016	7908;4	051;2
0;67;22	265625;3;1;1;0;0;0;0;1;4	7036;GG;1	768590515;29;10	6213;4	0254;62	2155;2	44E-05;0	017857;659;61;41;41000;56;80;1;3857;0	0096;25	0149;0	20845;9	5083;12	1976;13	1491;19	4493;17	7567;52	7051;27	0685;40	3258;43	0991;35	183;52	9397;24	4048;0	18578;9	2891;11	9468;12	8893;19	0464;17	0422;49	8689;24	866;37	7073;40	454;33	0358;50	0779;10447	1456;205	093;4580	4926;6027	103;6479	2542;9079	0468;6573	202;4445	8272;9980	5968;7857	3445;6927	5509;7479	9964;4297	5826;3	6699;1
0;44;24	38237298;1;0;0;0;0;0;1;0;11	092;GG;2	40609098;31;10	8057;4	1589;60	122;2	03E-05;0	015625;820;60;49;49300;64;110;1;5827;0	01122;33	3295;9	3839;20	4806;20	8887;20	8887;28	2317;19	764;48	7783;24	449;37	1592;37	5126;38	6373;58	4014;28	1676;7	9305;17	3087;17	6536;17	6536;23	8594;16	7031;41	2238;20	6625;31	4042;31	7029;32	6534;49	3565;8884	8544;2817	9189;5809	5537;5873	8793;5873	8793;8066	7544;4214	5731;6730	5663;7332	1464;7321	5326;7280	9234;6151	2714;5032	1837;2	6064;2
0;53;24	72518293;3;1;0;0;0;0;0;0;4	4303;GG;1	399681564;30;10	8513;4	2905;62	2437;1	94E-05;0	013699;829;61;52;51600;73;80;1;5803;0	01245;50	0851;0	80972;9	3564;15	7985;17	6876;36	9135;37	5527;93	1451;41	4341;77	199;84	1841;56	4692;94	0219;45	1967;0	73069;8	4432;14	2565;15	9612;33	3106;33	8874;84	0538;37	39;69	6641;75	9674;50	9576;84	8451;22949	0231;633	4546;6612	5087;10786	2163;12025	2348;20170	4572;13790	596;6961	1232;20638	2854;14125	238;10949	5108;13891	4448;6502	8372;5	1268;2
0;43;22	13673973;1;0;0;0;0;1;0;0;12	878;GG;2	605026278;31;11	111;4	1589;60	1619;1	49E-05;0	015625;1112;60;67;66900;64;130;1;7728;0	01377;61	5098;27	7896;45	9952;48	0943;48	7807;55	6785;29	0571;72	9835;39	1446;52	6426;54	7973;72	3662;101	4232;78	6025;35	51;58	7733;61	4556;62	3327;71	1468;37	1296;93	319;50	0746;67	327;70	0804;92	5301;129	6597;10406	2057;7883	3398;9430	3303;9593	7263;9603	5454;10133	9119;6924	4796;11016	1789;8528	6068;9681	5184;9852	0832;9969	2016;6854	4192;2	2516;2
0;46;26	52851035;1;0;0;0;0;1;0;0;5	0893;AG;1	552517697;30;10	9526;4	3041;62	2004;1	75E-05;0	013514;918;62;57;57100;74;80;1;6379;0	01295;44	0113;0	88757;11	9094;17	3708;17	3708;31	7033;6	924;79	0669;34	4187;62	2314;67	4525;73	1261;80	0501;41	1688;0	83025;11	1402;16	2489;16	2489;29	6557;6	4768;73	9603;32	1958;58	2121;63	096;68	4032;74	88;16582	6393;580	4187;6692	484;9014	5329;9014	5329;13529	3718;3278	1972;6455	2195;14326	5195;11262	4007;10211	9778;8217	2121;6140	8794;4	9316;3
0;52;31	83391004;2;0;0;0;0;0;0;0;4	5537;AG;1	368773662;29;10	8648;4	1589;62	114;1	91E-05;0	015625;842;62;52;52300;64;130;1;5118;0	01153;63	4823;3	5203;13	1618;18	5571;20	132;47	014;55	5873;125	0885;61	1277;109	6926;114	9737;73	2;128	7873;62	1668;3	4474;12	889;18	1726;19	7148;46	0397;54	4354;122	4963;59	861;107	4195;112	5911;71	6831;126	1185;32691	1567;2315	7075;7586	3242;10420	4133;11210	9863;26708	4256;21294	8019;10330	8129;30383	1904;15585	3359;13720	6213;21158	848;8629	8779;3	6941;2
0;44;22	79032897;1;0;0;0;0;1;0;0;18	4071;AG;2	922804893;30;10	8874;3	9318;62	065;1	87E-05;0	019608;862;61;54;53500;51;120;1;5353;0	011;53	1887;8	449;38	736;40	729;41	7544;48	4384;53	5878;82	9276;37	3012;50	035;52	0937;38	2015;91	7893;53	0327;8	4242;38	6223;40	6095;41	6319;48	2963;53	4306;82	6843;37	1918;49	8882;51	9408;38	0894;91	52;16650	6684;3880	8371;13288	4515;13923	2125;14255	6632;15805	7871;7287	1324;10148	3503;15248	6938;14952	1588;14622	6361;7053	8685;7142	2718;3	0758;2
0;46;23	183391;1;0;0;0;0;1;0;0;5	3985;GG;1	622611804;30;10	9205;4	3567;62	0651;1	81E-05;0	012821;891;62;55;55300;78;90;1;6285;0	01155;25	1194;0;9	1433;12	497;12	497;19	0108;18	243;53	5705;27	5599;40	6369;44	1341;35	3275;53	5705;22	1385;0;8	3396;11	3;11	3;16	9444;15	3268;46	318;23	4408;34	6518;37	7099;30	9911;46	318;10027	1483;0;4889	4728;6231	5456;6231	5456;8450	266;7135	0536;3883	7976;9222	6658;7708	3044;7092	1697;7747	0243;3883	7976;3	6691;0;4	4942;4	1882;4	1882;3
0;73;20	93663912;3;1;1;0;0;1;0;0;17	6724;GG;2	240488676;29;10	7233;3	9512;62	1918;2	20E-05;0	019231;730;62;45;45400;52;80;1;4185;0	0102;33	1325;10	5944;20	0268;20	8722;20	8722;27	824;10	6298;55	9569;32	9905;45	6394;46	5257;56	2701;66	8999;29	2098;9	1017;17	2435;17	9795;17	9795;24	2167;9	1321;51	4171;30	8475;42	5025;43	268;51	6862;60	8183;11349	1815;5387	2939;7700	5762;7897	9679;7897	9679;9761	9002;4548	1883;9402	5744;9853	8344;9376	0946;9425	236;8363	2212;6412	2776;3	5122;6
0;67;21	93634741;3;1;1;0;0;0;1;0;6	8167;GG;1	776000851;27;10	781;3	8501;100	2083;2	08E-05;0	021277;480;100;48;48100;47;120;0;3794;0	0097;55	3062;0	022833;29	1534;33	5058;34	7631;45	5767;47	5864;107	397;50	2818;72	6946;77	1938;59	8713;107	4577;54	4901;0	022496;28	7232;33	0113;34	2501;44	9041;46	8841;105	8121;49	5398;71	6218;76	0546;58	9878;105	8719;24723	7019;44	2372;17230	0178;18914	9863;19417	1031;22643	8147;15867	7772;9138	4265;21874	8447;20419	6253;19718	3978;15697	0826;9055	7508;2	9793;1
0;53;27	34375;3;1;0;0;0;1;0;0;8	1617;GG;2	418890549;29;10	9041;4	0254;62	1005;1	84E-05;0	017857;876;62;54;54400;56;80;1;5017;0	01093;30	8881;11	8889;16	15;15	8427;16	15;24	0385;22	9729;41	798;22	2153;37	7428;37	4774;30	9199;53	8927;30	7069;11	8192;16	0552;15	7498;16	0552;23	8975;22	8381;41	5528;22	085;37	5213;37	2575;30	7385;53	5765;9368	9148;3466	6185;4376	7011;4293	1813;4376	7011;6942	3204;4412	8272;6252	2947;7893	0089;6189	5792;6164	7337;4825	1741;4724	8551;2	7437;2
0;43;30	11937557;1;0;0;0;0;1;0;0;9	5489;AG;2	405336707;31;11	0898;4	2627;60	0917;1	53E-05;0	014085;1090;60;66;65500;71;90;1;7848;0	01393;77	2752;29	2582;50	6249;52	7027;54	0099;67	808;47	0337;99	6712;51	1202;75	6721;78	0335;82	6483;129	682;55	9078;21	168;36	6266;38	1298;39	0756;49	0584;34	0284;72	1111;36	9849;54	748;56	4564;59	7952;93	8236;16931	1153;9787	6;14251	2864;14608	4926;14762	712;16438	7094;9861	2855;14484	0507;13552	537;15119	628;15149	5621;12022	098;9076	0677;2	7002;2
0;41;23	24380165;1;0;0;0;0;0;0;1;21	9589;GG;2	816586603;30;10	779;3	9512;62	0957;2	08E-05;0	019231;773;62;48;48000;52;70;1;4851;0	01043;39	3942;0	11921;26	2061;30	0013;30	6273;35	2559;26	3055;63	7928;23	8286;33	3072;37	1255;37	6289;63	9345;40	1887;0	12162;26	7346;30	6063;31	2449;35	9669;26	836;65	0794;24	3092;33	9789;37	8743;38	3878;65	2238;10480	0765;99	2513;8524	9787;9176	6509;9302	0715;9874	8049;5659	7536;5439	0859;9021	1482;9601	3171;9715	8396;7801	8376;5406	0536;2	5825;6
0;42;27	94214333;1;0;0;0;1;0;0;0;9	215;GG;2	401476983;30;11	0317;4	1271;62	173;1	62E-05;0	016129;994;61;62;61800;62;160;1;6458;0	01255;52	4625;12	6618;25	6793;27	2772;27	2772;41	2354;29	7881;91	4064;50	2942;76	7094;78	3398;74	6752;104	4633;43	746;10	5581;21	4128;22	7452;22	7452;34	3843;24	8389;76	2196;41	9381;63	9644;65	324;62	2682;87	1072;15240	0661;4767	7862;7767	4977;8052	6175;8052	6175;11599	8129;5652	1734;10513	7671;13602	9661;11327	4426;11324	3222;9031	7886;7793	6937;2	8255;3
0;44;26	81221871;3;1;0;0;1;0;0;0;8	9927;GG;2	572316965;29;10	9277;4	0943;62	1652;1	80E-05;0	016667;896;61;56;55700;60;80;1;5306;0	01174;44	6915;14	1857;32	3472;34	5925;35	1397;40	0348;32	1902;63	7836;32	9246;43	3837;45	7402;46	3333;78	5234;44	2088;14	0325;31	9978;34	2189;34	7602;39	6024;31	8425;63	0947;32	569;42	9151;45	2461;45	8328;77	6753;12446	5598;7141	6936;10102	0051;10381	4687;10490	7679;11476	9204;8250	3525;11627	3814;10392	2731;10646	4662;10822	4666;9494	2563;7307	7198;2	5458;2
0;53;24	62296091;3;1;0;0;0;1;0;0;5	5719;AG;1	622910931;29;11	0284;3	9703;62	1594;1	62E-05;0	018868;991;62;62;61600;53;140;1;5582;0	01202;20	5171;0	083334;4	3815;7	8657;8	1758;15	0505;1	1213;44	5142;23	1048;36	4319;39	9721;43	4865;44	6078;17	6261;0	074688;3	691;6	6203;6	9021;12	8422;0	94592;37	8395;19	461;31	0204;34	0188;36	9766;37	9225;8420	836;117	7317;3558	3198;5252	1677;5417	2249;7478	6006;1039	9646;3663	41;7458	7097;6642	0215;5808	8293;4241	091;3576	3345;5	5187;3
0;55;27	99302203;3;1;1;0;1;0;0;0;8	1579;GG;2	33458161;29;10	9734;4	0254;62	1535;1	72E-05;0	017857;938;61;58;58300;56;130;1;5349;0	0121;58	3166;0;33	8234;37	9431;38	8058;49	383;28	1173;99	3898;40	2638;60	607;64	8664;71	2955;99	4128;58	0884;0;33	6911;37	7946;38	6539;49	1898;28	0073;99	0008;40	1062;60	3698;64	6125;71	0164;99	0237;17738	5485;0;14646	5237;15157	8979;15216	6068;16572	9711;11326	601;9021	71;14006	3806;15406	2874;15847	4964;13989	4568;8995	6793;2	8766;0;3	033;2	9717;2	9455;2
0;56;27	6816609;2;0;0;0;0;1;0;0;5	7726;GG;1	736983022;31;10	8949;4	2195;60	1563;1	86E-05;0	014706;896;60;54;53900;68;140;1;6400;0	01227;63	9179;17	5774;30	1022;29	4502;30	1022;49	0156;47	7437;97	7646;49	3022;85	8133;85	1712;68	1718;115	9155;56	9181;15	6525;26	8056;26	225;26	8056;43	6478;42	5151;87	0582;43	903;76	4157;75	8439;60	7062;103	2213;24462	5338;6838	8681;11388	3819;11153	4905;11388	3819;19903	0863;15791	9356;12082	7179;21549	5987;14225	3793;14266	6012;16042	6717;8350	0009;3	8696;2
0;51;20	61925365;1;0;0;0;0;0;0;0;16	8166;GG;2	661519692;31;10	9699;4	2195;60	1449;1	72E-05;0	014706;966;60;58;58100;68;70;1;6844;0	01276;79	4789;34	1027;57	459;59	3236;59	3236;70	4609;61	5563;104	5055;58	6473;79	173;81	1642;77	9345;139	4908;106	3452;45	2482;76	7841;79	3208;79	3208;94	2962;81	4183;140	2281;78	5159;106	0142;108	7064;105	2431;186	6614;15678	6596;10848	6528;13560	3593;13705	2798;13705	2798;14951	3578;11843	6115;15041	9126;13085	0571;14067	5079;14212	032;12494	5194;8960	0204;2	5627;2
0;55;25	68956193;3;1;1;0;0;1;0;0;4	086;AG;1	508926889;29;10	7494;4	0254;62	1333;2	15E-05;0	017857;750;62;47;46600;56;130;1;4344;0	01015;28	3436;1	9453;7	2494;8	6345;10	046;20	1599;14	58;63	6575;35	1235;56	1285;57	6805;51	0953;65	6754;28	7918;1	9761;7	364;8	771;10	2049;20	4787;14	8106;64	6641;35	6789;57	0161;58	5926;51	9033;66	7139;14865	7863;982	7578;5146	0465;6199	6457;7052	5299;12297	1238;6673	2247;5588	3563;14334	8633;8972	231;8419	4793;7789	2503;4930	9604;5	5397;9
0;46;20	65754;1;0;0;0;0;0;1;0;22	4092;GG;3	016952206;29;10	6874;3	7377;62	1277;2	28E-05;0	02381;705;62;44;43800;42;80;1;3856;0	00927;35	8683;9	5169;27	4035;29	5202;30	1721;33	5262;21	803;52	3167;25	7025;32	01;34	2627;40	379;62	182;32	3681;8	3662;24	7776;26	695;27	2848;30	2802;19	1332;46	8263;22	5994;28	2213;30	2609;36	3728;55	506;10456	5204;4877	2423;9298	125;9742	7732;9870	2817;10212	7012;6680	8473;8763	2017;8896	7484;9396	8007;9377	9741;9154	5311;5682	8967;2	5277;3
0;51;19	97440779;1;0;0;0;0;1;0;0;21	9815;GG;2	639322399;27;10	6919;3	5553;100	4566;2	27E-05;0	028571;438;100;44;44000;35;70;0;3350;0	0087;22	4735;1	2519;16	7264;20	4799;21	0113;21	5107;21	7781;43	3811;21	7727;23	7114;27	5459;22	9446;44	7227;21	5892;1	2026;16	0682;19	6741;20	1846;20	6643;20	9212;41	6742;20	9159;22	7784;26	4621;22	0418;42	963;9062	1442;799	9728;8162	3812;8820	0941;8898	0313;8930	1897;7464	3078;5645	3633;8439	5897;8715	8828;8981	6572;7681	3648;5116	6552;2	4;7
0;42;29	76086272;1;0;1;0;0;0;0;1;6	3627;AG;1	823864503;31;10	8097;4	2341;60	219;2	02E-05;0	014493;822;60;50;49500;69;100;1;5938;0	01198;62	0734;1	1379;27	4385;36	0075;37	1277;51	1787;11	3349;107	2421;44	9634;71	3115;79	9203;97	1043;108	4393;59	4729;1	0903;26	2891;34	499;35	5723;49	0347;10	8601;102	7494;43	0798;68	3241;76	5722;93	0363;103	8964;21548	4126;621	926;14663	5937;17071	7271;17343	5018;20133	139;6098	1713;9224	7856;18362	548;18667	1737;17909	331;12842	8267;8717	3545;3	1463;2
0;57;25	53544639;NA;NA;NA;NA;NA;NA;NA;NA;4	3659;GG;1	459387073;30;10	7748;4	2767;62	1586;2	09E-05;0	013889;769;62;48;47800;72;110;1;5408;0	01162;32	5043;0	15283;4	6863;7	4365;7	6217;18	7092;32	2895;68	2818;33	3134;60	8273;63	583;36	1595;68	449;30	1685;0	13797;4	6601;7	2512;7	4382;17	582;29	2776;62	6574;30	2325;55	3701;57	9792;33	5306;62	8083;13667	7722;76	0905;2696	2395;4279	9154;4378	3482;9248	9366;9102	9505;4484	0472;13370	7817;7182	1934;6086	9241;8867	8951;4444	2432;5	6876;2
0;39;23	38435374;1;0;0;0;0;0;0;0;19	8024;GG;2	786171889;29;10	8762;3	8501;62	0892;1	89E-05;0	021277;852;61;53;52900;47;90;1;4722;0	01063;41	9846;0	042496;30	5417;30	5417;31	3341;37	9286;28	3444;74	4824;31	4823;43	226;43	226;46	2157;74	56;33	7156;0	033988;24	4635;24	4635;25	1239;30	4547;22	6695;59	9454;25	4177;34	8836;34	8836;37	338;60	0075;12738	7942;51	2977;10879	379;10879	379;11095	5656;12301	5222;4377	1538;5413	6838;11206	8231;11397	0653;11397	0653;6531	3634;5339	2758;3	0041;1
0;56;29	76083761;3;1;1;0;0;0;1;0;3	019;AG;1	291023387;30;10	8967;4	3041;62	1404;1	85E-05;0	013514;869;62;54;54000;74;100;1;6067;0	01245;67	295;0	28722;13	2345;26	6804;28	0331;51	4627;3	3284;137	5772;67	9141;109	8788;123	8164;134	5834;137	9119;63	4386;0	27076;12	4761;25	1514;26	4266;48	5136;3	1377;129	6932;64	0222;103	582;116	7209;126	871;130	0087;33078	502;351	5547;10178	141;17647	6592;18461	4057;28992	0375;2733	0479;9592	2651;30548	0787;21951	3524;16918	1358;11098	8049;9282	2954;3	8163;2
0;45;26	60971255;1;0;0;0;1;0;0;0;5	9023;GG;1	587152544;30;10	8435;4	3438;62	1359;1	95E-05;0	012987;824;62;51;51200;77;80;1;5840;0	01233;39	0869;0	07182;15	6893;19	4684;20	1893;30	8517;10	2362;73	6794;33	9388;53	5807;57	3122;63	5338;73	7699;36	7738;0	06757;14	7609;18	3163;18	9945;29	0259;9	6304;69	3191;31	9303;50	4098;53	9205;59	7739;69	4043;16026	8703;106	7946;9343	1147;10859	8174;11116	4742;14243	4003;5420	3335;5914	4572;13885	3421;12234	0602;11522	5386;8624	5887;5834	5513;3	5144;2
0;48;18	90690102;1;0;0;0;0;1;0;0;17	3841;GG;2	811229065;29;10	8454;3	8067;62	1065;1	95E-05;0	022222;826;62;51;51300;45;50;1;4561;0	01032;43	3831;24	3373;38	1943;39	4863;40	1273;42	122;33	8833;42	2868;23	3116;27	1196;28	3966;33	3635;67	2468;41	2935;23	1651;36	3547;37	5845;38	1946;40	0932;32	2513;40	2501;22	1888;25	8134;27	0289;31	7566;64	0079;12115	6248;10105	3015;12171	8452;12221	7905;12239	9745;12262	6697;9466	1216;12604	9013;10231	8969;11273	0794;11545	2667;10015	3658;6997	0449;2	4247;2
0;62;23	05175491;3;1;0;0;1;0;0;0;5	7399;GG;1	761166311;29;10	7386;4	0254;62	1294;2	17E-05;0	017857;742;61;46;46100;56;110;1;4300;0	0105;23	1392;0	99237;7	7244;12	604;13	1025;18	4801;18	6279;49	6194;26	6938;37	5798;42	7052;32	0544;50	6823;19	5129;1	3531;6	7885;10	8645;11	2612;15	6641;15	3953;40	4504;21	6527;30	5985;34	8674;26	4643;41	8596;9894	3678;670	9461;4332	8896;6530	9146;6743	1722;8816	1986;7034	3571;4716	622;9106	9526;7951	2654;6883	8296;7588	9214;4387	8368;4	3409;4
0;55;41	64187983;3;1;0;0;1;0;0;0;3	2358;AG;1	373287564;30;10	7386;4	3041;62	1294;2	17E-05;0	013514;742;62;46;46100;74;130;1;5268;0	01153;74	7149;2	4133;29	9913;41	3696;41	3696;63	0525;21	6902;135	2283;60	7642;94	7534;105	6546;116	1054;137	7956;84	2858;2	7225;33	8331;46	669;46	669;71	1294;24	4687;152	5508;68	548;106	8912;119	1887;130	9783;155	447;40203	447;1498	2659;23642	4446;29680	989;29680	989;37935	3998;13498	8438;10231	8199;36695	4331;31504	9662;27771	6596;18885	8233;9231	5631;4	1795;2
0;63;29	296875;3;1;1;0;0;1;0;0;5	41;GG;1	801473321;30;10	8856;4	2767;62	093;1	87E-05;0	013889;860;61;53;53400;72;120;1;5971;0	01256;52	5423;13	616;29	5199;30	2795;31	9214;41	9006;46	6677;82	3684;42	4889;65	5653;66	3119;49	9237;96	5914;51	1908;13	2658;28	7606;29	5007;31	1003;40	8229;45	4674;80	2498;41	396;63	8789;64	6063;48	6396;94	1069;19161	064;8978	0736;12761	3259;12955	2513;13493	174;16012	303;12291	2086;13678	8704;16689	0521;14581	6567;14490	6024;11415	7993;7525	5272;2	9337;2
0;58;23	046875;3;1;0;0;0;0;0;0;9	7006;GG;2	247138419;30;10	9169;4	1431;62	1195;1	81E-05;0	015873;887;61;55;55100;63;130;1;5827;0	01181;54	5225;17	3152;35	3908;36	2705;36	2705;47	0262;29	4504;78	6786;40	7955;59	3794;60	3051;67	1251;96	5756;54	202;17	2134;35	1828;36	0573;36	0573;46	7499;29	2774;78	2162;40	5558;59	0304;59	9507;66	7307;96	008;19170	8053;9755	867;15518	7918;15753	3733;15753	3733;17984	2239;9784	2282;15068	2451;16170	57;16676	5998;16633	631;12931	5204;8866	6673;2	9116;2
0;71;22	31327843;3;1;1;0;0;0;1;0;6	6892;GG;2	122171058;27;10	7407;3	8501;100	4348;2	16E-05;0	021277;460;100;46;46200;47;90;0;3652;0	00965;20	1546;0	22277;8	541;9	9262;10	1959;15	8204;5	5311;40	2695;19	7628;30	3095;31	6737;34	9743;40	5054;16	706;0	90637;7	6032;8	6993;8	9103;13	3157;5	0409;31	7083;15	459;23	7146;24	7943;27	584;32	6249;7227	8262;137	4653;4475	1983;4937	6646;5029	4323;6388	4808;2719	0934;3792	1436;6280	6677;5979	0488;5874	5155;5214	3749;3805	8652;3	1089;18
0;39;27	39091856;1;0;0;0;0;1;0;0;13	1385;GG;2	322482474;30;10	8493;4	0254;62	123;1	94E-05;0	017857;829;62;52;51500;56;100;1;5244;0	01089;49	7745;11	6218;29	702;31	5149;32	1421;41	8692;14	8987;76	5164;37	5462;56	3422;58	1752;73	5857;88	4843;42	777;9	4803;24	4977;26	0641;26	6154;35	4116;12	1533;67	0168;32	931;50	164;51	7705;64	6261;76	7794;14823	2541;5081	4728;10067	1004;10466	6337;10670	6144;13250	1514;4846	9919;10450	2307;12472	9667;11936	9013;11863	6772;9935	5049;7330	7363;2	6508;2
0;46;26	83864765;1;0;0;0;0;1;0;0;5	6985;GG;1	374730182;29;10	1266;4	3041;62	3441;4	00E-05;0	013514;401;62;25;25000;74;90;1;2289;0	00425;53	0673;0	63624;7	2637;10	5901;15	791;39	9764;20	8967;88	3281;33	5338;77	8007;81	0813;68	1427;89	0394;54	6976;0	73261;7	8743;11	3392;16	7588;41	6075;20	2362;87	0968;31	0744;75	7927;79	3577;67	6605;87	8968;14134	4889;339	8456;4131	3144;5806	4181;7962	7507;13295	4441;7431	933;4813	0651;13486	093;8946	0538;7912	4696;9647	1933;4461	4714;11	0054;2
0;60;22	83950617;3;1;NA;NA;1;0;0;0;8	754;AG;1	622641729;30;10	6713;4	2627;62	2832;2	32E-05;0	014085;692;61;43;43100;71;110;1;4912;0	00956;32	3433;0	030198;9	8916;14	388;14	388;25	6973;2	4628;68	3086;34	862;53	3831;57	9531;65	8781;68	3408;29	0179;0	046579;8	5902;12	5565;12	5565;22	8275;2	0935;61	6092;31	5568;48	6021;52	6369;59	5657;61	6592;13056	513;46	7538;6387	2641;8132	9676;8132	9676;11672	2092;1602	6089;5139	2994;11745	2277;9837	492;9054	2561;5893	2716;5131	5935;4	3409;3
0;46;33	87406376;1;0;0;0;1;0;0;0;7	4346;AG;2	24367941;31;10	8337;4	1271;60	1423;1	97E-05;0	016129;843;60;51;50700;62;170;1;5894;0	01148;63	3501;13	1808;30	4771;32	5987;33	3862;49	8933;30	3863;102	1524;51	1172;82	3862;84	6393;85	3861;115	7724;53	7153;11	1761;25	8419;27	6409;28	3086;42	3052;25	7649;86	6163;43	3429;69	8563;71	7667;72	3999;98	1649;19776	3785;5613	5141;10782	8325;11300	037;11458	5657;16631	8954;8461	8287;11954	5802;16044	8315;13816	432;13780	1357;11887	6432;8549	925;3	0576;2
0;53;21	88707637;3;1;0;0;0;1;0;0;6	2447;GG;2	21119556;29;10	5966;3	9512;62	2084;2	50E-05;0	019231;643;62;40;40000;52;70;1;3723;0	00961;23	2533;0	98694;11	0065;13	3714;13	8403;19	2067;18	9292;48	0507;25	205;35	2734;37	757;30	1845;49	1137;24	2734;1	0302;11	4894;13	958;14	4475;20	0493;19	7596;50	1587;26	3107;36	8208;39	4134;31	5087;51	2683;9894	5655;771	7925;6824	3355;7719	316;7828	8693;9243	0798;7122	7706;5813	3212;9609	9891;9591	8878;9290	1929;8260	9995;5225	3164;2	7901;4
0;39;27	6816609;1;0;0;0;0;1;0;0;11	7186;GG;2	242833539;30;11	136;4	2341;62	1377;1	46E-05;0	014493;1104;62;69;68600;69;100;1;7327;0	01261;69	4612;0	20807;38	1972;44	297;44	297;60	0026;35	825;120	7841;50	1219;75	5828;81	8372;85	2184;121	0435;58	2014;0	16138;30	9546;36	0905;36	0905;49	7032;28	7828;101	099;41	8263;64	2199;69	4819;72	5174;101	3002;17714	0968;151	5399;12553	5553;13655	365;13655	365;16529	237;7663	7896;8957	6231;15360	1263;15764	3127;15674	4769;11283	7112;8855	2864;3	4199;2
0;53;22	47658689;2;0;0;0;1;0;0;0;7	2566;AG;1	71536705;29;10	7277;4	0254;62	1253;2	19E-05;0	017857;734;61;46;45600;56;80;1;4256;0	0101;34	368;1	1545;14	579;19	8972;20	7093;28	8222;9	8252;69	5894;34	975;50	0987;55	734;60	9828;70	808;33	3805;1	1213;14	1601;19	3255;20	1142;27	9941;9	5429;67	5898;33	97;48	6592;54	1326;59	2306;68	7734;15849	9483;655	7674;8452	7733;10672	8969;11000	7674;13961	5606;4987	2311;6564	5035;14483	8415;12223	2776;11129	3287;8753	7508;6078	9059;3	5886;4
0;71;27	99036281;3;1;1;0;1;0;0;0;4	2008;GG;1	313478557;30;10	6713;4	2341;62	1934;2	32E-05;0	014493;693;61;43;43100;69;140;1;4789;0	01069;40	7467;0;6	3936;10	4553;11	2407;26	5045;29	656;93	9407;52	9227;82	7;87	0097;64	2847;93	9407;39	0812;0;6	1322;10	028;10	7813;25	4211;28	4438;90	1009;50	7596;79	3197;83	4532;61	6571;90	1009;20848	8692;0;4750	2736;7131	701;7699	4839;15361	0049;12563	6856;5991	2758;19500	6389;10887	8625;9238	8054;13169	3269;5991	2758;4	8755;0;4	4907;4	2274;4	2282;4
0;64;24	84098009;3;1;0;0;0;0;1;0;3	6023;AG;1	517378657;30;10	8138;4	2905;62	2028;2	01E-05;0	013699;799;62;50;49700;73;90;1;5613;0	01195;54	0711;0	02644;17	7175;26	394;27	255;42	4733;12	6534;106	395;50	2298;79	1758;87	9189;93	7774;106	4308;53	5405;0	02618;17	5436;26	135;26	9875;42	0564;12	5292;105	3508;49	7369;78	3988;87	0561;92	8571;105	3863;24751	5859;51	8445;11088	6787;14965	7328;15308	4467;20863	9417;6865	5317;7494	266;22324	098;17298	9539;15090	8618;11571	9487;7430	095;3	4208;2
0;53;23	828125;3;1;0;0;0;1;0;0;12	6644;GG;2	458458367;29;10	7873;3	8712;62	1309;2	07E-05;0	020833;779;61;48;48400;48;100;1;4356;0	01047;34	2692;16	1507;23	9204;23	9204;24	3686;30	0192;28	2904;44	7242;26	3705;36	8068;36	8068;32	885;61	1754;34	7676;16	3856;24	2682;24	2682;24	723;30	4558;28	7018;45	3746;26	754;37	3421;37	3421;33	3633;62	0651;9427	0207;4753	4483;7077	553;7077	553;7196	6019;8794	8878;6108	5929;8139	7357;8298	597;8441	9769;8441	9769;6716	4343;5868	617;2	5829;2
0;43;22	49134948;1;0;0;0;0;1;0;0;6	8436;AG;1	820022782;29;10	9836;4	1109;62	0653;1	70E-05;0	016393;949;61;59;58900;61;100;1;5608;0	01201;49	4491;0	66414;24	1621;26	4563;27	1072;40	7013;45	1361;89	7134;39	3983;63	3328;65	6262;45	3039;90	44;49	2071;0	66089;24	0439;26	3268;26	9745;40	502;44	9152;89	2743;39	2055;63	0228;65	3049;45	0822;89	9973;16229	8788;451	014;9865	2663;10590	1561;10845	1145;14176	0468;11099	6114;7196	0876;14660	985;12810	4745;12432	8412;10507	8421;6775	5824;3	157;2
0;59;20	54988662;3;1;0;0;0;0;0;1;11	5857;GG;2	336017722;28;10	6383;3	6889;100	4819;2	40E-05;0	025;415;100;42;41700;40;50;0;3579;0	00904;22	6649;2	9853;13	8018;15	4944;15	8017;19	5232;21	6662;41	8275;21	8442;29	1389;30	7611;23	2745;44	9406;22	1115;2	9124;13	4648;15	116;15	4158;19	0464;21	1371;40	8061;21	3108;28	4274;30	0099;22	7061;43	8433;6976	1511;1372	5798;4557	2797;4987	5748;5084	7613;6069	6427;4702	7698;5127	5301;6296	4473;6195	041;6125	6313;4686	7781;4207	7519;3	2619;11
0;53;27	00513098;1;0;0;0;1;0;0;0;2	9259;AG;1	308895881;31;11	0445;4	3307;60	1345;1	60E-05;0	013158;1041;60;63;62600;76;80;1;7641;0	01423;56	2338;0;8	2048;9	704;10	5262;37	4589;22	7288;111	5124;53	7974;100	9863;102	5967;88	7836;111	5124;73	5373;0;10	7295;12	6899;13	7651;48	9853;29	7226;145	8256;70	3513;132	0605;134	1665;116	103;145	8256;20189	2199;0;4261	62;5257	8458;5729	0529;16742	9439;9189	1156;5562	2385;18646	6182;9495	063;8734	8553;11629	315;5562	2385;5	8028;0;4	6065;5	5771;5	2368;6
0;48;24	44727891;1;0;1;0;0;0;1;0;5	4798;AA;1	543933406;29;10	779;3	989;62	0957;2	08E-05;0	018519;773;61;48;48000;54;120;1;4437;0	00971;24	6145;0;6	041;9	2848;9	2848;18	484;1	6457;55	4451;29	7816;45	7134;49	0852;53	7994;55	4451;21	1533;0;5	2634;8	0485;8	0485;15	9388;1	3404;46	2961;24	2602;37	868;40	7649;44	9557;46	2961;11871	7896;0;5033	7592;7176	3218;7176	3218;10800	0867;1368	5037;4350	3608;10937	3612;9144	7395;7824	0497;5285	2278;4350	3608;3	4813;0;4	9541;4	3507;4	3507;3
0;67;22	86253448;3;1;0;0;0;1;0;0;6	5443;GG;2	076469142;29;10	6164;3	912;62	1951;2	45E-05;0	02;656;61;41;40800;50;120;1;3737;0	00952;35	5981;0	063645;18	2105;20	9846;21	5059;29	0625;3	619;66	904;30	4712;45	4933;48	2369;63	3801;66	9991;32	0351;0	051917;16	0646;18	5703;19	072;26	1285;2	9882;59	3012;26	5083;40	3068;42	8255;56	3906;59	3788;12651	9399;83	6278;8594	8261;9482	8;9609	7135;11533	1803;2056	0934;5963	2704;10680	9196;10315	0165;10115	6252;6854	9597;5849	6155;3	1242;3
0;46;29	38475666;1;0;0;0;0;1;0;0;8	741;AG;1	631654288;31;10	8357;4	2767;60	1183;1	97E-05;0	013889;845;60;51;50800;72;90;1;6239;0	01234;23	3138;0	23844;5	4445;12	4815;13	1214;17	3215;5	0645;58	7947;34	382;45	9127;53	3355;53	9696;59	0341;23	7872;0	24329;5	555;12	7349;13	3877;17	6731;5	1673;59	9883;35	08;46	8449;54	4183;55	0653;60	2326;12515	9768;148	6471;3712	4524;7484	1797;7778	6129;10016	4565;3459	9421;4722	1436;12056	8238;9063	237;6775	572;6340	93;4734	795;4	5931;5
0;64;30	86303587;3;1;1;0;0;1;0;0;4	9274;GG;1	704417317;30;10	8218;4	1109;62	1588;2	00E-05;0	016393;806;62;50;50100;61;150;1;5308;0	01109;71	7578;18	9562;28	8901;31	2365;31	2365;49	6134;36	3697;114	3162;59	4143;101	8331;104	3261;97	3827;133	7524;63	9954;16	8903;25	7416;27	8323;27	8323;44	2182;32	4061;101	9158;52	9393;90	7931;93	0144;86	8276;119	2337;22867	067;7071	9704;9146	3366;9684	6499;9684	6499;13950	5639;8363	8345;12272	4078;20364	4308;12838	4322;12686	0392;11006	1395;8235	1433;3	0932;2
0;39;22	38631428;1;0;0;0;0;0;0;1;15	4233;GG;2	63284935;28;10	7664;3	6636;100	6369;2	11E-05;0	025641;471;100;47;47400;39;120;0;4026;0	00975;34	6957;11	3832;23	0361;22	5642;23	0361;30	0564;15	3138;47	3689;23	644;36	0155;35	5837;43	7377;59	0515;29	0841;9	3918;19	1954;18	7953;19	1954;25	1609;12	5308;39	8488;19	8043;30	2907;29	9161;36	9553;49	4861;10548	6899;4448	7738;7853	295;7736	0368;7853	295;9757	3725;4520	7603;7886	2698;8881	7611;8657	0075;8753	6028;7584	1886;5524	185;2	5628;2
0;42;27	33564014;1;0;0;0;0;1;0;0;15	9224;GG;2	454074365;30;10	779;4	0073;62	1762;2	08E-05;0	018182;772;62;48;48000;55;120;1;4891;0	01044;42	9995;0	077075;31	2284;32	1127;32	8843;38	8674;39	2284;77	263;33	3742;44	4859;45	2575;38	1418;77	3702;44	9298;0	080535;32	6303;33	5543;34	3605;40	6121;40	9894;80	7314;34	8724;46	4829;47	2891;39	854;80	8434;13745	6718;142	6487;11939	7589;12179	4098;12383	7498;13327	4668;8672	6655;6471	8507;12077	9179;12805	0624;12752	3409;8717	7521;6333	696;2	6599;2
0;53;24	76756592;3;1;0;0;0;0;1;0;12	5947;AG;2	36946904;29;10	6213;3	8501;62	1212;2	44E-05;0	021277;660;61;41;41000;47;80;1;3722;0	00925;41	2897;1	7671;27	1185;29	5649;30	1649;35	9613;36	8377;71	2944;31	0624;43	0255;45	4914;36	3527;73	1904;37	2313;1	5314;23	8455;26	1413;26	7191;32	2056;32	8812;65	4657;29	1072;40	3897;42	7107;34	2276;67	1088;13226	9521;1157	6515;10363	7888;10895	1279;11080	2865;12129	5175;8600	1333;7744	6047;11117	405;11502	4721;11489	8602;8137	8561;6807	6431;2	7092;2
0;54;31	57207142;3;1;1;0;1;0;0;0;3	6412;AG;1	453901751;31;10	7727;4	382;60	1513;2	10E-05;0	0125;793;60;48;47700;80;130;1;6047;0	01231;53	6223;2	6539;11	4416;15	6615;15	6615;36	6804;58	3395;106	9228;54	034;93	6594;97	9001;51	3378;109	6773;50	4939;2	499;10	774;14	7478;14	7478;34	5404;54	9358;100	6847;50	8815;88	195;92	1883;48	3426;103	2785;20917	7321;2108	6998;6433	7101;8355	4714;8355	4714;16188	6932;15876	1445;9124	7752;18789	2131;12348	868;11341	6456;14139	9724;7613	6643;3	1825;3
0;44;24	22145329;1;0;0;0;0;1;0;0;14	6608;AG;2	317065815;31;10	8238;4	1589;60	1198;1	99E-05;0	015625;835;60;50;50200;64;50;1;5923;0	01153;34	6393;6	1189;15	2232;14	9115;15	2232;26	7694;17	5656;55	5929;26	5502;46	684;46	4444;44	3417;61	9073;33	9215;5	9921;14	9078;14	6025;14	9078;26	2147;17	2016;54	4408;26;45	7166;45	4819;43	4228;60	6244;10113	8038;2898	5806;5288	6431;5176	9577;5288	6431;8901	2708;4969	1943;7347	6879;7873	0641;7682	2814;7718	8258;6935	8203;5880	2046;3	5746;3	6557;4
0;44;25	71166208;1;0;0;0;0;1;0;0;14	2717;GG;2	606887548;29;10	9699;3	989;62	139;1	72E-05;0	018519;935;62;58;58100;54;140;1;5302;0	01139;48	6376;20	5063;34	2957;32	6365;32	6365;41	8322;38	688;63	0652;34	1394;50	7695;49	1677;45	4685;84	1565;48	7799;20	5662;34	396;32	732;32	732;41	9546;38	8012;63	2497;34	2393;50	9181;49	3115;45	6016;84	4027;15662	7583;9525	556;12845	9452;12386	0345;12386	0345;14653	6245;10510	5421;13115	7512;13326	4497;13401	463;13502	6333;11040	1947;7615	5645;2	465;2
0;54;21	3577956;3;1;NA;NA;0;0;0;0;15	9484;GG;2	445106324;29;10	9223;3	9318;62	1076;1	81E-05;0	019608;892;61;55;55400;51;50;1;5025;0	01119;54	4309;19	5191;32	8823;29	5253;30	377;45	5007;18	032;72	2169;36	3865;61	8491;58	4206;74	194;92	2261;54	1644;19	4236;32	7213;29	3808;30	2283;45	278;17	9438;71	8634;36	2084;61	5464;58	1347;73	8309;91	7747;16788	4954;7024	5047;11914	3899;10679	3112;11081	7211;15546	9901;5675	6559;11332	5735;14741	0831;13349	6805;13895	2879;10420	1944;7444	6722;2	6511;2
0;43;23	828125;1;0;0;0;0;1;0;0;13	0629;GG;2	417475113;29;10	6478;3	8501;62	1861;2	38E-05;0	021277;677;61;42;42100;47;80;1;3809;0	00948;38	2154;0	30399;25	4321;27	226;27	7267;33	7902;31	121;63	4228;24	7049;36	0473;37	8999;32	653;63	774;36	2618;0	28845;24	132;25	8341;26	3093;32	0628;29	5301;60	1806;23	442;34	2045;35	9624;30	9837;60	5138;11564	6096;290	0629;8922	0793;9407	7226;9567	1108;10844	3933;8274	1773;6384	1067;9588	4775;10249	0177;10154	4732;8559	6312;6138	8016;2	628;2
0;48;20	703125;1;0;0;0;0;1;0;0;6	1963;AG;1	976306616;29;10	7407;4	0604;62	0968;2	16E-05;0	017241;744;62;46;46200;58;70;1;4448;0	01007;27	6592;3	6081;11	9974;14	6081;15	046;21	418;5	7522;55	675;30	7928;44	3368;47	0288;53	6306;59	3828;21	5273;2	8082;9	3376;11	3695;11	7103;16	6697;4	477;43	3321;23	9662;34	5076;36	6028;41	7409;46	2179;10530	8976;1614	786;5730	3149;6791	722;6931	7462;9003	8399;2264	8334;5725	9717;9772	071;8462	9254;7955	3233;5988	2552;4791	3858;3	1005;2
0;56;26	44628099;3;1;0;0;0;0;0;0;8	772;AG;2	14482719;29;10	7558;3	989;62	1192;2	13E-05;0	018519;755;62;47;46900;54;60;1;4341;0	01002;41	4931;11	8655;24	2917;26	183;26	183;35	0221;35	4112;63	0739;33	056;48	4505;50	3818;39	9299;75	3411;41	8562;11	9693;24	5043;26	4121;26	4121;35	3286;35	7211;63	6259;33	3452;48	8744;50	8227;40	2793;76	0004;14705	7535;6910	4627;11341	1807;11740	7836;11740	7836;13518	1731;9303	0917;11220	429;12268	1407;12332	5491;12507	0212;8865	9574;6967	4981;3	1557;2
0;61;27	34375;3;1;1;0;0;0;1;0;4	5565;GG;1	635370074;29;10	6897;4	0943;62	1813;2	28E-05;0	016667;706;61;44;43900;60;70;1;4273;0	01051;41	3936;4	5905;9	531;10	3881;10	7718;25	1281;7	7006;82	2235;43	5512;76	1211;77	0625;79	1922;86	8929;38	9475;4	3214;8	4562;9	1984;9	5393;23	3145;6	9588;75	1689;38	5985;70	0163;70	8364;72	5968;79	5556;17491	0365;1474	2251;3481	8454;3980	2946;4131	2585;11974	8306;3549	6816;6607	2089;15353	73;7831	4323;7526	2441;7991	7658;6142	9064;4	6476;2
0;72;24	22145329;3;1;1;0;0;1;0;0;9	445;GG;2	254955619;30;10	8856;4	1897;62	093;1	87E-05;0	015152;860;62;53;53400;66;110;1;5764;0	01181;39	0478;12	2133;21	6257;22	3434;22	8291;30	4111;14	8789;63	2191;35	815;52	9328;53	8303;60	8829;75	7618;37	412;11	7017;20	7198;21	4074;21	8727;29	1371;14	2556;60	5706;34	3146;50	7152;51	5752;58	3324;72	5879;13577	8464;4908	2213;7150	6932;7279	2257;7443	9129;10049	1165;4336	1515;9096	059;11642	6206;9041	8898;9013	5605;8148	4726;6691	8742;2	7704;2
0;73;33	96239628;3;1;1;0;0;1;0;0;7	3268;GG;1	853138678;29;10	7342;4	0431;62	1951;2	18E-05;0	017544;738;61;46;45900;57;120;1;4404;0	0103;41	9862;0	047356;17	3159;20	7657;21	2808;32	8896;42	5362;86	3404;41	9903;65	1149;68	5293;43	8596;86	3958;35	8645;0	040451;14	7912;17	738;18	178;28	0942;36	3343;73	7517;35	868;55	621;58	5375;37	4647;73	799;15764	0948;69	797;7187	3488;8380	0149;8496	5642;12973	3396;10042	4968;6397	3779;14640	6755;10764	9367;10385	1213;9164	4113;6331	3289;3	1925;2
0;60;23	66524436;3;1;0;1;1;0;0;0;10	2602;AG;2	435868459;28;10	6213;3	7136;100	4902;2	44E-05;0	02439;408;100;41;41000;41;70;0;3540;0	00904;26	0133;11	576;17	099;17	099;17	099;21	6014;20	5894;33	0458;18	4169;27	4672;27	4672;24	2773;44	8667;21	5311;9	6433;14	1976;14	1976;14	1976;17	9211;16	8744;27	0182;14	9695;22	4193;22	4193;19	988;36	8625;8407	3419;4884	0293;6346	2099;6346	2099;6346	2099;7574	3875;6407	6677;7167	3515;6732	0625;7148	1172;7148	1172;6511	0148;4958	8005;2	462;2
0;67;26	34649403;3;1;1;0;0;0;0;1;4	6495;GG;1	681884552;30;10	8762;4	3175;62	1622;1	89E-05;0	013333;851;61;53;52900;75;50;1;5974;0	01244;40	174;1	1198;16	5439;18	351;18	946;32	125;7	2459;73	2462;33	0319;55	4601;57	3796;67	1602;74	4061;34	3963;0	92165;13	6933;15	2125;15	7068;27	1425;5	9639;63	4173;28	7157;48	6652;50	2816;58	4081;64	372;15246	6801;488	3068;8649	0967;9428	716;9684	7447;13948	6801;3775	6394;5875	7871;13441	1989;11398	5638;11002	2162;8013	2072;5540	4971;3	1857;2
0;50;27	75510204;1;0;0;0;1;0;0;0;9	0046;GG;1	95423148;30;11	6886;4	4659;62	0833;8	39E-06;0	011494;1920;61;119;119200;87;80;1;13228;0	021;60	1783;17	5334;22	4104;23	4474;23	7618;37	9714;25	138;95	3356;49	4243;89	4834;90	4928;88	1073;113	2453;81	1919;23	6559;30	2359;31	6349;32	0592;51	2306;33	9159;128	6258;66	6828;120	7301;122	0919;118	8735;152	7893;16890	5815;3655	1892;4111	6156;4151	4666;4143	4476;8589	4247;3640	8978;7479	0271;15294	6385;7141	0794;7242	9678;6330	7328;5923	1557;4	7001;7
0;48;28	28282828;1;0;0;0;0;0;1;0;3	9258;GG;1	618256336;29;10	6478;4	0254;62	1861;2	38E-05;0	017857;677;62;42;42100;56;70;1;3952;0	00976;21	6024;0;4	7531;5	8355;5	8355;11	6043;20	8786;49	47;26	7917;43	5158;44	6039;28	6115;49	4901;17	8586;0;3	9264;4	8237;4	8237;9	6112;17	1946;40	8147;22	0701;35	8904;36	7923;23	6367;40	8313;10303	8859;0;2230	7379;2740	259;2740	259;5898	9508;7021	47;3628	6147;9880	1041;5178	1208;4898	064;7281	1917;3588	7186;4	804;0;3	4815;3	611;3	611;3
0;70;25	95155709;3;1;1;0;0;1;0;0;11	0551;GG;2	172175999;29;10	5636;3	8286;62	3188;2	58E-05;0	021739;621;62;39;38700;46;100;1;3512;0	00892;44	032;4	2925;21	0139;24	9194;25	4714;36	2929;44	9401;78	1308;37	5398;57	1272;61	0528;37	6585;82	5986;41	5983;4	0553;19	8524;23	5421;24	0636;34	2869;42	4562;73	8124;35	4649;53	9697;57	6784;35	5771;78	0333;15964	9195;2515	4585;9744	8946;10986	6279;11246	9712;14138	0253;8947	9788;8791	4838;13947	8166;13043	3971;12541	3758;7708	2704;7284	169;4	5229;4
0;73;37	25364525;3;1;0;0;0;1;0;0;3	8507;AG;1	307221879;31;10	7914;4	4188;60	1485;2	06E-05;0	012048;808;60;49;48600;83;80;1;6192;0	01257;41	5136;0	019029;4	1075;4	1075;4	303;21	9517;38	1672;88	9782;44	737;84	7111;84	7111;50	8469;89	0141;34	8613;0	01598;3	4493;3	4493;3	6135;18	4341;32	0511;74	7199;37	5682;71	1365;71	1365;42	6989;74	75;17833	3903;34	4226;2333	1492;2333	1492;2475	2259;11916	7243;10716	6093;5302	2357;16673	6005;6819	9778;6819	9778;10951	0247;5268	5198;7	1687;1
0;42;22	89307408;1;0;0;0;0;0;1;0;15	0408;GG;2	679039519;30;10	893;4	0775;62	0531;1	86E-05;0	016949;867;62;54;53800;59;90;1;5632;0	01149;44	394;0;34	476;35	0468;35	5776;40	8712;36	8154;68	1834;23	255;32	6115;33	1422;31	3737;68	189;44	4793;0;34	5423;35	1142;35	646;40	9497;36	8862;68	3145;23	2998;32	6742;33	206;31	434;68	3201;11339	424;0;10582	5891;10691	7029;10800	5571;11196	6339;8931	5897;6847	7643;9097	3012;10649	8041;10675	6036;8698	8383;6833	7806;2	2571;0;2	2148;2	2125;2	2136;2
0;68;23	38868656;3;1;1;0;0;0;1;0;5	5365;AG;1	65858166;29;10	8158;4	1431;62	1723;2	01E-05;0	015873;801;62;50;49800;63;110;1;4834;0	01105;41	3763;4	4722;20	6635;22	345;22	345;32	976;34	7619;77	6314;38	8947;59	2664;60	7488;47	6354;82	3973;41	7384;4	5114;20	8443;22	5406;22	5406;33	2646;35	0661;78	3108;39	235;59	785;61	2804;48	0523;83	1183;18567	1691;3551	1337;10848	15;11636	0291;11636	0291;16031	7953;11993	0721;9286	4606;17470	8794;13952	5882;13500	8441;12626	1464;6477	1462;3	0994;3
0;65;24	1671624;3;1;1;0;0;1;0;0;6	0349;GG;1	626620416;29;10	7664;4	0073;62	1232;2	11E-05;0	018182;763;62;47;47400;55;120;1;4400;0	01018;44	3267;6	0837;15	3759;15	7866;16	2437;32	0155;46	9221;89	4531;48	3997;79	4715;79	9285;48	793;95	7152;44	7575;6	1428;15	5254;15	9401;16	4015;32	3266;47	3781;90	3225;48	8701;80	2438;80	7053;49	2672;96	6454;22713	6404;2874	1916;6728	7814;6977	3131;7230	1458;16887	9051;16081	3135;9173	223;21570	183;11046	1667;10928	823;15056	1996;7499	225;4	1034;2
1;68;23	665;3;1;0;1;0;1;0;0;8	2738;;2	22198597;29;10	8337;4	0254;62	2086;1	97E-05;0	017857;815;62;51;50700;56;100;1;4693;0	01054;31	0189;1	8536;15	9203;16	3096;16	6802;24	7597;10	866;61	7411;31	7537;47	047;47	4176;52	8612;63	7272;32	7575;1	9575;16	8126;17	2237;17	615;26	1474;11	475;65	2015;33	5334;49	6838;50	0752;55	8239;67	2989;12868	0991;1533	3213;7097	2217;7234	8115;7362	633;10661	9519;4351	2453;7412	7263;11591	4825;9609	0682;9566	476;8251	3397;6342	6279;6	9073;9
0;66;26	21882086;1;0;1;0;0;1;0;0;9	1801;AG;2	062843388;31;10	71;4	2905;60	1342;2	23E-05;0	013699;745;60;45;44800;73;90;1;5590;0	01101;45	2876;21	9233;25	2682;23	9369;23	9369;34	1397;35	0026;61	2641;36	9055;59	3043;57	9896;48	6163;83	6189;47	4052;22	9484;26	4497;25	0562;25	0562;35	7361;36	6393;64	1287;38	6311;62	0773;60	7011;50	8895;87	5288;15679	0391;6473	3095;7130	123;6910	0895;6910	0895;9881	0797;6621	2141;8753	3714;13804	6244;8773	6398;8752	9045;6396	3348;6279	0881;2	7194;2
0;53;25	14285714;1;0;0;0;1;0;0;0;4	6014;GG;2	137677243;29;10	6549;4	0254;62	1701;2	36E-05;0	017857;682;61;42;42400;56;80;1;3978;0	00971;31	2521;0	35252;16	1214;21	7134;22	4593;27	8507;6	0597;60	1443;28	3358;38	0743;43	8127;54	4739;60	5336;24	0134;0	27087;12	3873;16	684;17	2572;21	3998;4	6561;46	2134;21	7726;29	2554;33	6646;41	8564;46	5126;12988	4513;347	6432;8871	1999;10897	7604;11040	701;12344	4982;3419	401;5782	746;11238	0693;11075	544;10415	1019;7109	594;5482	7533;2	8545;2
0;55;22	67995241;3;1;0;0;0;1;0;0;8	0743;GG;2	130039525;29;10	8016;4	0073;62	1519;2	04E-05;0	018182;790;61;49;49100;55;70;1;4543;0	01043;30	0039;10	0831;18	4481;19	7569;20	2171;25	5453;13	8298;51	8817;31	6405;42	0936;43	4178;48	4809;62	3107;28	9298;9	7222;17	7877;19	0496;19	4934;24	6308;13	3347;50	0245;30	5079;40	5868;41	8636;46	7454;60	0801;11063	2928;5522	0751;8113	6622;8435	3901;8637	9431;10196	4672;5278	4189;9336	0725;9867	2991;9799	5262;9739	7835;8362	088;6032	1549;2	8047;4
0;48;35	92683989;2;0;0;0;1;0;0;0;2	435;GG;1	192939888;31;10	9647;4	4659;60	0832;1	73E-05;0	011494;962;60;58;57800;87;90;1;7373;0	01457;70	8524;0;21	5624;32	3906;34	4429;57	6296;42	5099;146	7233;73	4895;112	288;123	9319;104	221;146	7309;51	0693;0;15	5418;23	3466;24	8259;41	5386;30	6405;105	756;52	9701;80	9356;89	3283;75	1209;105	7615;28508	7863;0;13622	8978;18158	1623;18826	3043;26145	5363;15279	293;7589	1026;26218	1306;20681	5218;17672	6021;17377	4229;7573	1793;3	9899;0;4	3429;4	105;4	0627;4
0;47;23	93948099;3;1;0;0;0;0;1;0;14	687;GG;2	45391326;31;10	9887;4	1431;60	1015;1	69E-05;0	015873;985;59;59;59200;63;160;1;6807;0	01261;62	5887;14	1413;35	1952;36	0843;37	0768;53	1934;45	7414;101	0358;51	5734;78	47;79	4625;69	8054;115	5468;88	1674;19	9206;49	5787;50	8311;52	2293;74	9323;64	4349;142	3269;72	6503;110	539;111	9371;98	3334;162	7683;15380	5052;3881	0298;9973	4407;10191	5771;10443	2345;13793	2353;6258	7776;9605	3679;13434	5227;12374	5988;12278	17;8971	109;7597	4283;2	9698;3
0;65;20	07733492;3;1;0;1;0;0;1;0;8	3024;GG;2	148755967;27;10	5051;3	6376;100	2747;2	74E-05;0	026316;364;100;36;36500;38;110;0;2827;0	00782;41	1514;9	9189;24	2493;24	8713;25	6649;35	6939;8	0644;64	8609;33	014;49	5213;50	3148;67	1217;75	1862;41	6706;10	0441;24	5552;25	1851;25	9887;36	1442;8	1662;65	6792;33	4305;50	146;50	9496;67	9685;76	1347;16797	3912;5078	1135;12063	2724;12380	9514;12737	7156;15868	0269;3476	1189;11034	5675;13921	8897;13666	2128;13551	5286;9837	0571;8210	356;3	0349;2
0;50;29	38475666;3;1;0;0;1;0;0;0;10	2475;AG;2	137842906;29;10	662;3	9318;62	1543;2	34E-05;0	019608;687;62;43;42700;51;120;1;3945;0	00934;41	1266;0	66171;19	0121;25	7692;26	5165;34	5512;13	8209;73	5859;32	0215;47	7888;54	7862;60	4844;74	3053;41	1668;0	66236;19	0307;25	7944;26	5424;34	585;13	8344;73	6577;32	0528;47	8355;54	8397;60	5434;74	3778;14519	6592;465	6078;9019	782;11142	8275;11381	3988;13450	3875;5019	1415;6875	7968;12366	3322;12406	2868;11722	056;9102	7689;6622	4154;2	7918;1
0;46;23	30668005;1;0;0;0;0;1;0;0;29	4066;GG;2	804800773;30;10	8837;3	8712;62	1937;1	88E-05;0	020833;857;62;53;53300;48;100;1;5246;0	01101;55	1037;0;45	2237;47	868;47	868;52	5912;56	1271;90	6503;34	2695;41	8567;44	4016;34	5446;90	6717;57	9879;0;47	5907;50	3735;50	3735;55	3439;59	0649;95	3951;36	0632;44	0475;46	7256;36	3527;95	4176;16448	2478;0;15431	8701;15848	6885;15848	6885;16407	5604;12227	8563;8657	9386;14071	5553;14786	1345;15081	3995;10416	3364;8613	8418;2	3732;0;2	42;2	4071;2	4071;2
0;62;32	05128205;3;1;0;0;0;0;1;0;7	6701;GG;1	710682949;31;10	942;4	3041;60	1064;1	77E-05;0	013514;940;60;56;56500;74;80;1;6919;0	01342;62	2677;15	6583;22	5342;22	5342;23	1866;43	1703;32	1153;107	0483;53	1357;99	9573;99	9573;91	0285;123	1439;81	9315;20	2936;29	2049;29	2049;30	0504;56	1906;41	6223;140	4788;69	3734;131	2887;131	2887;119	7168;161	3391;17063	4822;3988	4219;5434	0164;5434	0164;5621	9746;11031	2898;4445	9338;7625	5814;16694	7016;8210	3749;8210	3749;6410	5849;5558	4249;4	2324;3
0;48;24	76756592;1;0;0;0;1;0;0;0;7	5708;GG;2	22070184;29;10	9241;4	1271;62	1501;1	80E-05;0	016129;893;62;56;55500;62;80;1;5325;0	01124;34	3794;9	206;20	3735;22	2672;22	2672;29	9797;12	0385;54	4997;28	9999;41	2081;43	1377;51	9446;63	9831;33	7384;8	8494;19	7659;21	6434;21	6434;29	349;11	5175;53	2228;28	0071;40	19;42	1093;50	8212;62	3387;10694	4439;4723	8222;8376	6544;8755	4615;8755	4615;10142	4781;5085	3984;8923	6292;8919	6343;9677	6535;9759	4914;8584	1791;6115	2358;2	7015;4
0;65;24	05693475;3;1;0;0;1;0;0;0;9	7867;AG;2	33099994;30;10	9613;4	1431;62	069;1	74E-05;0	015873;928;61;58;57600;63;120;1;6076;0	01204;38	4152;15	6764;26	2271;27	3029;27	7803;33	9332;32	3097;58	0291;35	0679;46	2622;47	3314;41	7328;74	0425;35	1226;14	0414;23	7086;24	7056;25	1441;30	9018;29	2422;56	7947;35	4844;46	0091;46	9974;41	911;71	1532;10977	2594;6571	5937;8881	1286;9037	4871;9139	0763;10195	5706;7717	1981;10008	02;9552	3426;9978	9502;9973	5191;7956	4831;6582	8789;2	6769;2
0;51;30	77870114;3;1;0;1;0;1;0;0;4	3128;GG;1	461035565;31;10	9937;4	4427;60	101;1	68E-05;0	011765;990;59;60;59500;85;90;1;7521;0	01474;66	1123;2	0364;17	7811;29	3536;30	515;53	7526;37	754;124	341;58	2371;96	0371;107	9491;88	7981;126	5521;88	8129;2	623;23	2617;38	7035;40	2755;71	8858;49	0771;171	7006;82	4127;134	2732;150	2129;125	4715;174	5487;19551	3914;1261	5682;8912	8493;12758	4713;13051	3088;18196	3926;10826	2413;7941	2263;17554	7702;15307	7247;13167	3488;13025	4379;6928	5256;3	4305;2
0;44;34	15415753;1;0;0;0;1;0;0;0;3	7999;GG;1	533282541;30;11	4742;4	4067;62	0245;1	04E-05;0	012195;1551;61;96;96200;82;120;1;10625;0	0172;69	7016;0	29546;26	7739;42	605;44	6742;59	6474;25	7342;130	4771;58	6577;86	149;102	8954;105	0891;130	8233;52	7409;0	2185;19	7996;31	6797;33	2382;44	7434;19	0307;99	881;45	3294;66	8988;79	4841;81	1063;100	137;24226	9682;247	2007;13695	3397;19054	8482;19821	3189;23062	7224;10952	2162;8533	6621;21798	1204;20634	2833;17566	6548;14754	6168;8295	63;3	2265;2
0;51;20	04744562;1;0;0;0;0;1;0;0;12	2142;GG;2	67014143;27;10	1464;3	2958;100	7905;3	92E-05;0	037037;253;99;26;25500;27;90;0;1966;0	00599;29	3469;12	6542;22	859;24	4991;24	8702;27	5955;11	705;32	2528;15	4246;20	3372;21	9676;33	5023;45	2074;28	0052;12	0757;21	8139;23	379;23	7331;26	3338;11	1698;30	7782;14	7194;19	4073;20	9633;31	9706;43	1404;8644	4081;5730	2466;7947	0504;8280	85;8324	0065;8625	0271;4516	7465;7969	9787;6452	3901;7276	2506;7433	3381;6707	4739;5371	8923;2	604;2
0;43;23	14725512;1;0;0;0;0;0;0;1;14	1143;GG;2	793746022;27;10	8762;3	6636;100	5703;1	89E-05;0	025641;526;100;53;52900;39;90;0;4000;0	01009;45	6032;24	1807;37	1804;36	6328;36	6328;42	3763;38	3783;42	2792;20	8331;29	7552;29	2275;28	5573;66	9356;47	6503;25	2662;38	8494;38	2773;38	2773;44	2786;40	1011;44	1772;21	7683;31	0909;30	5396;29	8393;69	9404;12638	6269;10512	6069;12368	9656;12323	7913;12323	7913;12619	4843;10857	1054;13021	725;9349	9177;11628	2555;11481	1827;9707	2614;8084	7418;2	2378;2
0;66;31	04769454;3;1;0;0;0;0;0;0;3	2191;AG;1	293826697;29;10	8609;4	1897;62	0977;1	92E-05;0	015152;839;62;52;52100;66;150;1;5135;0	01156;53	3017;0	28609;7	8436;12	381;13	1938;42	6154;42	8922;107	9143;52	4043;95	0592;99	8496;65	3609;108	253;54	2817;0	29135;7	9878;12	6087;13	4364;43	3989;43	6808;109	8984;53	3678;96	8069;101	6855;66	5626;110	2433;29642	4156;417	8343;6764	9819;10193	5636;10781	8773;27224	1098;15927	1513;8359	1185;27541	8087;15751	0289;13176	3567;16815	3152;7948	7026;3	8061;84
0;57;23	42355741;3;1;0;0;0;1;0;0;17	4384;AG;2	537710659;30;10	9223;3	989;62	1076;1	81E-05;0	018519;892;62;55;55400;54;150;1;5585;0	01146;64	8301;23	0034;38	4555;39	6382;40	3263;53	5174;45	5369;92	6355;49	9812;75	813;77	1395;70	6024;116	1393;64	9566;23	0483;38	5305;39	7155;40	405;53	6218;45	6258;92	8162;50	0788;75	9609;77	29;70	7401;116	3659;16980	6905;8084	7585;11180	3477;11381	8701;11501	5949;14529	9241;9641	2404;13774	0134;14523	5666;14155	0291;14191	4497;12236	0454;9380	1286;2	4841;2
0;65;23	91883029;3;1;1;0;0;1;0;0;6	9677;GG;2	302733377;29;10	9384;3	989;62	1413;1	78E-05;0	018519;906;61;56;56300;54;140;1;5148;0	01105;46	9789;10	6986;18	7094;20	8561;20	8561;35	5438;19	8194;72	0047;34	9953;61	593;63	8428;63	1131;82	9325;45	6291;10	3912;18	1719;20	2568;20	2568;34	5226;19	2499;69	9358;33	9898;59	8232;62	0084;61	2997;80	5496;15375	0065;3547	5346;6600	8931;7382	0087;7382	0087;12175	0739;5532	2161;8781	7637;12556	554;10137	2717;9881	3682;8538	6058;6886	2315;3	2494;2
0;66;21	93634741;3;1;0;0;0;0;0;1;12	9817;GG;2	65691797;26;10	389;3	3673;100	3086;3	08E-05;0	034483;324;99;32;32500;29;100;0;2206;0	0064;24	097;9	5879;17	9423;18	9866;19	278;22	322;19	5071;27	7104;13	0307;18	2225;19	2495;17	9934;37	5006;23	1701;9	1667;17	2587;18	2584;18	5366;21	464;18	7635;26	6923;12	5225;17	5171;18	5002;17	2902;36	0537;8942	5463;4998	9189;8096	632;8287	6842;8310	9977;8729	9899;7767	1035;7676	6793;6798	5339;7829	2433;7992	2251;7590	8317;5243	4965;2	8229;3
0;68;23	14049587;3;1;1;0;1;0;0;0;3	469;AG;1	459997606;29;10	6502;4	1589;62	1502;2	37E-05;0	015625;679;61;42;42200;64;110;1;4221;0	01022;44	686;3	4974;21	9836;24	8322;26	8544;37	9767;37	2928;88	9731;45	8203;65	8327;69	44;55	3943;92	6871;43	5814;3	411;21	4401;24	2184;26	1906;37	0379;36	3709;86	7737;44	6877;64	2053;67	7234;54	025;90	3959;23529	0805;3307	8063;16759	7672;18026	4255;19157	9323;22595	0755;14582	8248;9233	4402;21736	9342;20237	3776;19129	5775;15200	8952;6634	3375;3	5209;2
0;65;28	65013774;3;1;1;0;0;0;1;0;4	174;AG;1	506810798;29;10	8571;4	1589;62	1557;1	93E-05;0	015625;835;62;52;51900;64;130;1;5080;0	01151;36	98;0	026586;13	6011;17	687;18	0769;29	4455;26	9783;73	9724;35	2401;55	9401;59	4845;47	0387;74	017;33	3072;0	023508;12	4585;16	1546;16	4993;26	6253;23	855;66	0588;31	2022;49	5989;52	7894;42	2433;66	0983;17178	6749;58	3505;8534	9078;10511	761;10794	815;15327	102;9923	566;5457	2724;15766	4382;12368	2046;11135	1956;10669	4773;5386	3204;3	5908;2
0;48;23	03004535;1;0;0;0;0;1;0;0;22	3261;AG;2	687623813;29;10	8337;3	8712;62	1324;1	97E-05;0	020833;816;62;51;50700;48;90;1;4553;0	01041;35	1719;0	8917;26	4301;27	3757;27	9589;32	0094;33	6443;57	7155;22	9518;30	7457;31	8227;25	0602;58	7045;34	0929;1	1586;25	9708;26	8459;27	3771;31	1305;32	1783;54	1684;20	802;28	0435;29	0264;23	2423;55	4206;9338	4555;619	2803;7916	9138;8109	2187;8261	1855;8934	3979;6179	3319;5323	9973;8061	5253;8515	4832;8444	2764;6024	2978;4805	3804;2	5294;11
0;43;28	3446712;1;0;0;0;0;0;0;1;5	7988;GG;1	953461663;29;10	7706;4	0604;62	141;2	10E-05;0	017241;766;61;48;47600;58;110;1;4571;0	01074;60	9597;0	50555;21	7587;32	9967;32	9967;49	3867;21	2139;114	0009;51	9185;80	6146;92	026;93	358;114	5719;57	0862;0	47343;20	3761;30	9;30	9;46	2486;19	8659;106	757;48	6195;75	4922;86	1784;87	4258;107	2917;26475	2068;542	3198;14622	0239;19846	6738;19846	6738;24815	0368;9971	0873;10044	4069;22954	8849;21302	6864;18467	6022;15001	0559;9578	3602;2	6632;2
0;46;29	2184076;1;0;0;0;0;0;1;0;10	4105;GG;2	610148279;31;10	8198;4	1589;60	1685;2	00E-05;0	015625;831;60;50;50000;64;150;1;5893;0	01149;50	9024;21	6396;37	3557;36	6655;37	3557;45	8199;31	8497;64	986;35	3733;49	76;49	0229;55	266;87	1157;50	2016;21	3417;36	8414;36	1607;36	8414;45	1891;31	4112;64	0914;34	8864;49	075;48	348;54	5052;85	9164;13931	8825;8391	1056;12461	0852;12350	1036;12461	0852;13643	0044;9241	3109;12430	0428;11756	9635;13086	7559;13068	6603;11017	4907;7883	707;2	5656;2
0;58;34	67459229;3;1;1;0;0;0;1;0;3	732;AG;1	539904982;31;11	0203;4	3307;60	197;1	64E-05;0	013158;1015;60;61;61100;76;150;1;7474;0	01401;66	1558;2	6383;23	31;29	6735;30	3366;49	7937;33	067;125	6688;60	8597;98	1021;104	4932;95	3716;128	4386;46	5772;1	8506;16	3503;20	8138;21	2789;34	9919;23	1941;88	8911;43	2585;69	5551;74	0379;67	6398;90	834;20927	4101;1153	6972;8875	4988;10924	2947;11117	5636;17311	8713;7699	4759;7837	186;18894	9924;13556	0882;12356	8783;9831	0087;6965	0933;3	7288;2
0;53;23	59700421;1;0;0;0;0;0;0;1;7	1028;GG;1	856119152;29;10	7494;4	0073;62	1333;2	15E-05;0	018182;750;62;47;46600;55;100;1;4331;0	0105;46	3571;0	096501;23	1548;29	4851;30	5059;40	302;36	0568;82	278;35	1236;51	8815;58	3539;46	3307;82	3875;45	9022;0	095554;22	9276;29	1957;30	2065;39	9065;35	7029;81	4706;34	7789;51	3724;57	7812;45	876;81	5789;17817	0084;142	6448;13094	9043;14923	8445;15057	0343;17065	9704;12846	0277;7397	7915;14957	0486;15460	4868;15055	7341;12878	0844;7315	0839;3	8527;1
1;64;21	799;3;1;0;1;0;1;0;0;17	4518;;2	412335207;30;10	7536;4	0431;62	1514;2	14E-05;0	017544;753;62;47;46800;57;50;1;4920;0	01029;19	2077;8	2096;13	7928;15	0351;15	1811;16	8084;17	4386;30	3751;19	2414;23	5803;24	8032;21	3227;38	7613;15	0412;6	4288;10	8009;11	7737;11	8881;13	1624;13	6559;23	7862;15	0677;18	4653;19	423;16	6975;30	3534;4054	795;2368	8021;2830	3799;2886	3332;2918	3505;3230	9111;3094	6482;4600	0039;4028	2812;3823	8819;4029	3021;3525	0527;3311	1886;2	5682;2
0;59;36	93212378;3;1;1;0;0;0;1;0;4	7549;GG;1	488461671;30;10	9734;4	3041;62	2199;1	72E-05;0	013514;937;61;58;58300;74;120;1;6501;0	01295;62	8807;6	5482;20	2105;21	0116;23	3103;48	097;30	9033;122	7291;65	4567;107	9301;108	4182;98	5265;129	4298;60	0539;6	2538;19	3019;20	067;22	2624;45	9348;29	514;117	2117;62	5141;103	078;103	5442;94	0971;123	6112;24093	0687;2991	5896;9732	4958;10040	8811;11042	0944;19289	6818;10792	397;10070	6142;21282	8043;14289	2835;14166	13;13619	3337;8438	8176;6	414;5
0;60;21	875;3;1;0;0;1;0;0;0;14	4947;GG;2	490120276;31;10	8238;4	1271;60	1918;1	99E-05;0	016129;834;59;50;50200;62;130;1;5838;0	01142;53	2882;22	8361;36	4936;36	4936;36	4936;45	4593;26	9056;75	9217;44	6169;62	1779;62	1779;72	376;99	2816;52	0776;22	3173;35	6645;35	6645;35	6645;44	4265;26	2944;74	1968;43	6032;60	7653;60	7653;70	7317;97	0261;16305	7672;8647	7203;12117	4123;12117	4123;12117	4123;14112	5274;5563	2749;12568	3803;14247	6102;13235	3194;13235	3194;9617	6031;8016	3494;2	6883;2
0;62;22	67573696;3;1;0;0;1;0;0;0;9	8731;AG;2	327920699;29;10	6782;3	8712;62	1777;2	30E-05;0	020833;698;62;43;43400;48;110;1;3937;0	00973;29	3943;8	2752;20	1579;22	8112;23	3431;26	5494;23	1602;46	1276;24	7383;31	3572;34	0184;31	5402;54	7003;29	7368;8	3717;20	3928;23	0769;23	6151;26	8588;23	43;46	6651;25	0265;31	7225;34	4147;31	9076;55	3376;11066	6811;5186	0819;9924	4685;10232	721;10256	8566;10627	1223;7517	2105;9124	7685;9555	6731;10223	3489;10555	1925;7842	6826;5947	9232;3	4288;7
0;60;20	06920415;3;1;0;0;0;0;0;1;9	8703;GG;2	311799724;27;10	6286;3	6889;100	4866;2	42E-05;0	025;411;100;41;41300;40;110;0;3184;0	00839;27	1753;0	031779;19	1488;22	6971;23	2859;25	5205;9	0915;54	2682;26	4827;31	0355;34	6937;45	2298;54	3213;26	2458;0	030692;18	4938;21	9207;22	4894;24	6476;8	7806;52	412;25	5769;29	9739;33	5071;43	6828;52	4633;10765	2149;59	9227;9244	5432;10003	1442;10120	6127;10510	8657;4936	4076;5941	4022;9676	1353;10077	061;10198	9006;8855	4587;5875	252;2	7477;1
0;61;22	79035793;3;1;1;0;0;0;1;0;13	1128;GG;2	381362561;31;10	9295;4	1271;60	0646;1	79E-05;0	016129;929;59;56;55800;62;100;1;6444;0	01226;63	411;24	8384;40	1097;41	7285;42	6265;53	988;34	8336;86	6092;47	4176;69	4203;71	099;77	2132;112	0468;80	0525;31	357;50	636;52	6796;53	8133;68	1565;43	9753;109	3388;59	8618;87	6388;89	7581;97	4769;141	4522;12328	1805;7322	7949;9487	4373;9715	3075;9815	8259;10993	3778;5936	6616;10751	9011;9761	929;10497	8905;10555	8563;8314	1552;6838	6445;2	9119;3
0;69;26	76977989;3;1;0;0;0;0;1;0;2	4047;AA;1	422457404;30;10	9853;4	2485;62	1053;1	69E-05;0	014286;950;61;59;59000;70;110;1;6397;0	01275;41	9682;2	873;17	4258;19	0752;20	185;31	4713;32	8219;85	6252;42	389;68	5182;69	628;55	8813;88	7031;42	4977;2	9093;17	6457;19	3158;20	4396;31	8684;33	236;86	7054;42	9237;69	3826;70	5064;56	5862;89	8222;21489	1765;3167	2555;13299	5591;14313	4285;14734	8598;19306	9382;15182	0842;8458	5769;21056	7019;16480	0712;16235	3938;15575	1013;6056	7654;4	3263;3
0;64;25	81663021;3;1;1;0;0;0;1;0;3	4417;GG;1	09671612;30;10	6454;4	2485;62	2222;2	38E-05;0	014286;675;62;42;42000;70;140;1;4694;0	01057;80	0707;0	093115;5	4555;0;0;58	7166;42	0534;160	5083;75	1348;160	6339;154	5002;118	5804;160	6339;66	9475;0	077853;4	5614;0;0;49	0932;35	1611;134	2016;62	8205;134	3066;129	1782;99	1456;134	3066;38892	2108;163	591;5790	1306;0;0;34918	8439;18554	316;8931	9944;36130	7858;8770	4908;13803	9225;21324	6158;8770	4908;3	4932;3	602;3	3958;0;0;3	296;2	6623;3	745;7	9228;3
0;63;27	85200798;3;1;1;0;0;1;0;0;9	275;GG;1	541184319;30;10	9699;4	3175;62	139;1	72E-05;0	013333;935;62;58;58100;75;130;1;6504;0	01308;34	351;0	45607;11	2453;18	0927;19	6783;26	9818;23	5442;67	7693;31	1607;49	7975;56	6021;44	7402;68	2844;33	844;0	44934;11	0793;17	8257;19	3879;26	5837;23	1968;66	7692;30	7008;49	0626;55	7668;44	0799;67	2767;13642	5626;486	3487;6974	4289;9212	7526;9718	7966;11408	5169;7531	127;5562	4335;12641	9942;10400	9948;9596	8206;8396	9096;5226	4395;5	2373;3
0;62;24	76756592;3;1;1;0;1;0;0;0;5	6332;GG;1	613098288;29;10	8648;4	1744;62	1879;1	91E-05;0	015385;841;61;52;52300;65;110;1;5134;0	01163;37	3527;0;8	6087;16	5293;17	362;29	4475;7	1724;77	7474;38	61;60	3913;68	688;70	5809;77	7533;29	2183;0;6	7339;12	9296;13	581;23	0346;5	6104;60	816;30	2018;47	2397;53	7295;55	2102;60	8207;14690	3687;0;5197	6062;8798	7782;9152	4776;13143	693;3159	0103;5219	2175;13492	878;10723	3855;8656	0388;6791	0727;5222	4142;3	9523;0;4	162;4	0553;3	9348;3
0;64;34	72222222;NA;NA;NA;NA;NA;NA;NA;NA;3	5858;GG;1	215492935;31;11	0137;4	4427;60	099;1	65E-05;0	011765;1010;59;61;60700;85;120;1;7656;0	01479;79	779;0	04322;16	3697;33	2767;34	9709;63	2796;50	8619;150	388;66	6532;115	4781;133	1879;99	5871;150	449;71	3562;0	049375;15	6714;30	4748;32	0087;56	8875;42	6955;136	0226;60	9496;104	0823;119	6003;93	3955;136	091;28920	8441;73	4923;11062	4123;17802	3291;18365	1895;26017	1902;16719	9472;8396	9708;26331	2542;20781	161;16415	7067;18122	9442;8351	5942;3	3345;1
0;63;29	17488494;3;1;0;0;0;0;1;0;4	3648;GG;1	458854286;29;10	7685;4	1271;62	2543;2	11E-05;0	016129;763;62;48;47500;62;140;1;4615;0	01074;57	1207;2	8279;20	8169;25	7765;26	7605;45	6894;50	8336;108	1923;49	7056;84	4449;89	6812;60	3718;111	2054;55	422;2	7438;20	1978;25	0099;25	9646;44	3306;49	3218;104	9747;48	2274;81	9336;87	0142;58	5764;107	8982;27102	8628;2421	256;14781	6159;17150	6859;17546	6253;25448	6781;16754	1601;9195	8248;24893	8714;19586	208;17890	7939;16502	4759;7429	4267;3	9224;2
0;63;34	66265187;3;1;1;0;0;0;1;0;5	0639;GG;1	621826571;30;10	7536;4	1431;62	1514;2	14E-05;0	015873;753;62;47;46800;63;140;1;5020;0	01066;59	2859;7	2632;20	7498;25	8889;26	4502;46	9683;13	2473;108	9928;54	9815;90	0347;94	8853;103	2376;116	4849;58	2345;7	1344;20	3817;25	4298;25	9811;46	1353;13	0124;107	0597;54	0064;88	4379;93	2024;101	4066;114	419;25993	4039;3872	0885;11594	3801;14332	5664;14595	3705;23201	649;6558	1918;11143	1108;23522	6064;17161	5474;15739	8084;12491	4776;8811	7644;3	5085;2
0;63;25	52964487;3;1;0;1;1;0;0;0;9	4868;GG;2	300633744;31;10	8016;4	1589;60	1716;2	04E-05;0	015625;816;60;49;49100;64;80;1;5801;0	01133;32	113;8	5024;18	0069;19	5979;20	0069;26	3957;26	7563;50	8243;26	7083;39	601;41	1962;32	8516;59	6079;26	2001;6	8794;14	7069;16	0205;16	3655;21	5907;21	4789;41	1651;21	438;31	9052;33	2354;26	7918;48	2707;8681	0435;3129	011;5328	1716;5674	4558;5772	6997;7047	9088;4943	9095;6503	049;7392	258;6958	7802;6931	1335;5459	8779;4676	2788;3	0117;2
0;63;30	42719786;3;1;0;0;0;0;0;0;3	9942;GG;1	754961926;27;10	7975;3	8501;100	2049;2	05E-05;0	021277;488;100;49;48900;47;130;0;3853;0	00873;23	677;0	38254;6	4415;8	3867;8	6478;16	1068;12	8797;47	8555;23	4547;39	6426;41	6448;35	4107;48	2904;21	9131;0	55685;6	3812;8	2085;8	4489;15	2453;11	5116;42	6829;20	3736;34	8412;36	7227;31	7785;43	2901;10307	3248;306	6221;2966	4819;3879	4656;4014	4292;7363	0251;4706	3633;3889	0496;9516	1724;5687	482;5166	5287;5805	3591;3678	6147;4	4655;5
0;65;24	22145329;3;1;1;0;0;0;1;0;3	8806;AG;1	725130158;29;10	9595;4	2047;62	1622;1	74E-05;0	014925;925;62;58;57500;67;140;1;5630;0	01224;39	0691;6	8405;17	3763;18	5609;19	2823;30	9123;30	1002;72	0044;38	4812;59	8137;61	1734;48	9958;79	096;38	8779;6	807;17	2912;18	47;19	188;30	761;29	9528;71	652;38	2929;59	5209;60	874;48	756;78	7088;16527	821;4246	7475;8276	0617;8916	4995;9250	2489;14031	647;11582	0148;9030	4936;15006	8249;11187	8337;10750	9164;11476	4918;6379	3037;3	5979;2
0;49;39	56444102;2;0;0;0;0;0;0;0;2	437;GG;1	437613852;31;11	0219;4	4659;60	1179;1	63E-05;0	011494;1018;60;61;61200;87;120;1;7770;0	01503;77	7156;0	051466;49	3197;57	6053;57	6053;69	5072;40	8686;152	6927;72	6817;92	71;100	2357;111	8931;152	7617;75	6501;0	042855;47	7361;55	9929;55	9929;67	499;36	2196;146	6806;68	8647;88	6265;95	9364;110	5185;146	7381;33429	4692;60	0595;27002	2202;29431	1545;29431	1545;31604	1755;15931	99;9313	8551;30454	2725;29449	8068;28642	4907;19147	7753;9274	398;3	1106;1
0;55;23	79535991;3;1;0;0;0;1;0;0;11	4267;AG;2	387886296;29;10	8258;3	9318;62	1755;1	99E-05;0	019608;809;62;50;50300;51;100;1;4603;0	01037;19	6513;6	2907;11	2718;11	7151;11	7151;16	1862;9	8713;33	0836;19	3715;27	6311;28	002;29	6531;39	5244;16	8991;5	316;9	5112;9	8944;9	8944;13	8215;8	2229;28	8058;16	8849;24	1996;24	5199;26	0231;34	246;5882	1339;2774	4927;3863	9392;3974	8285;3974	8285;4925	94;3635	4007;5142	4601;5159	6893;5113	8329;5141	2934;5134	7528;3797	8639;2	6496;3
0;62;28	87544005;3;1;1;0;0;0;1;0;2	5548;AG;1	233786828;31;10	8856;4	2767;60	2029;1	87E-05;0	013889;887;60;53;53400;72;140;1;6520;0	01273;51	4406;0	020997;6	9301;15	3623;18	3916;39	67;0	47911;106	8904;53	8188;90	5633;99	6988;106	4558;106	9349;53	3154;0	021762;7	1827;15	9222;19	0619;41	1158;0	49657;110	786;55	7802;93	8639;103	3323;110	3356;110	8322;30137	6336;62	5812;6766	6196;13516	2054;15570	7739;26977	7592;516	6835;7379	5303;28349	7649;17780	7576;12421	7843;7574	5869;7293	6052;4	3573;3
0;64;25	5588462;3;1;1;0;1;0;0;0;14	5903;GG;2	673024336;31;10	8893;4	1589;60	1571;1	87E-05;0	015625;891;60;54;53600;64;120;1;6284;0	01194;40	483;0	079451;27	7816;28	942;29	5085;36	3338;36	4946;73	0981;31	9414;43	6963;44	8382;36	7101;73	2047;36	4577;0	066336;24	4793;25	6161;26	1559;32	6897;31	7286;64	5409;27	4753;38	474;39	5772;32	9013;64	6299;10728	2642;117	757;9183	6497;9351	3202;9413	4571;10065	465;6214	9127;5989	0664;9066	7704;9990	5742;10103	4198;5989	1163;5861	4013;2	6587;11
0;64;26	53375883;3;1;1;0;1;0;0;0;3	5623;AG;1	492249949;30;10	8158;4	2767;62	1723;2	01E-05;0	013889;801;62;50;49800;72;140;1;5607;0	0119;52	7735;1	3668;16	681;23	9169;24	8316;42	4343;8	0814;107	2143;52	7529;83	8356;91	1258;100	5858;108	6672;52	3076;1	3548;16	5338;23	7058;24	6124;42	0597;8	01;106	2678;52	2872;83	0955;90	3214;99	6978;107	7079;23313	2813;848	322;10609	2393;14404	2461;14888	2555;21120	4032;4482	0086;8614	6239;21647	4631;17292	1038;14944	3313;10489	1785;8050	3541;4	1558;5
0;65;29	75758456;3;1;0;0;0;0;1;0;4	1845;AG;1	174962696;29;10	5713;4	1271;62	1019;2	56E-05;0	016129;628;62;39;39000;62;120;1;3875;0	00966;50	4644;0	056935;5	4357;13	0291;13	8171;38	5256;41	4588;105	7534;51	2012;91	9994;99	3037;64	3577;105	8165;50	8509;0	057372;5	4774;13	1288;13	923;38	8206;41	7764;106	5633;51	5934;92	704;100	0643;64	8506;106	627;30942	1158;76	8112;5824	2115;12715	4302;13442	6887;27514	0656;19451	8351;6096	0601;28820	226;16328	5619;11193	673;19983	8898;6105	1662;4	2736;1
0;73;30	47052154;3;1;0;0;0;0;1;0;2	5561;GG;1	049776838;30;10	7706;4	2767;62	141;2	10E-05;0	013889;766;61;48;47600;72;60;1;5370;0	01157;83	7813;0	90305;5	1557;0	10769;0	10769;63	0767;62	9327;159	7578;70	2272;160	6079;155	0546;97	8;160	7327;78	0196;0	84095;4	8011;0	10028;0	10028;58	7388;58	6048;148	7711;65	3976;149	5627;144	3913;91	0742;149	6789;40328	2481;733	6038;4237	3383;147	3351;147	3351;35851	894;21096	1411;8790	6474;37401	9127;8320	0461;11693	9597;22373	0853;8176	2209;4	1326;2
0;71;28	02768166;3;1;0;0;0;1;0;0;5	9626;GG;1	845922092;30;10	7055;4	1589;62	2036;2	24E-05;0	015625;717;62;45;44600;64;90;1;4859;0	01054;56	7001;4	2371;24	4953;30	7406;31	6206;45	7718;48	5726;94	1405;40	4019;66	9592;73	313;50	0072;98	5798;61	2773;4	5791;26	4727;33	2222;34	1732;49	4668;52	4937;101	74;43	6634;72	3646;79	2313;54	0441;106	5378;21410	1803;2153	6694;11907	062;14319	5511;14614	7079;19392	0978;13268	4068;9620	7515;18134	7078;16383	9296;15313	7278;12418	6134;8061	4557;3	2093;5
0;64;31	97501487;3;1;0;0;0;0;1;0;2	8302;GG;1	124969304;30;10	6596;4	2485;62	2807;2	35E-05;0	014286;684;61;43;42600;70;130;1;4750;0	0106;66	7238;0	89575;6	9716;1	6503;10	5118;46	6664;59	3457;125	6971;57	1524;124	8606;119	2793;67	342;126	6877;64	8737;0	87091;6	7783;1	6045;10	2203;45	3724;57	7001;122	2117;55	5677;121	3985;115	9719;65	4747;123	1748;31764	8892;780	1832;6122	064;1646	7318;8754	492;27000	5155;21147	4308;8248	853;29061	54;8956	8171;12330	5356;20816	9167;7660	2235;7	1193;12
0;66;27	75510204;3;1;1;0;0;1;0;0;4	9101;GG;1	730693678;30;10	8097;4	2767;62	1859;2	02E-05;0	013889;796;62;50;49500;72;120;1;5577;0	01195;50	9192;11	7542;26	2686;28	1212;29	0727;41	702;43	7661;81	8714;41	5296;65	1064;66	9277;50	413;94	1791;50	6699;11	6967;26	14;27	9835;28	9304;41	4979;43	5519;81	4707;41	3263;64	7877;66	6001;50	1663;93	7182;19751	9773;7199	5054;12219	5593;12695	1368;12910	7854;16832	0198;13659	0706;11801	0349;17537	3372;14194	7196;14047	4488;13300	1198;6813	9518;3	964;3
0;71;35	43667124;3;1;1;0;0;0;1;0;4	1493;GG;1	046053797;30;10	9133;4	3175;62	1041;1	82E-05;0	013333;884;61;55;54900;75;140;1;6184;0	01274;84	152;0	31275;5	3681;0;21	6344;62	5934;59	2337;160	0448;67	4393;160	4324;154	4222;101	2029;160	4366;75	8536;0	28191;4	8388;0;19	501;56	421;53	3925;144	2625;60	789;144	6119;139	1943;91	2231;144	6156;36887	0274;472	828;5759	5209;0;17157	7638;34479	7996;22098	7941;8785	6925;35449	6437;8345	2908;13195	2042;23421	1632;8337	7388;3	5697;22	5331;3	8459;0;2	9698;3
0;71;21	51385851;3;1;0;0;0;0;1;0;6	6199;GG;1	75308;27;10	7386;3	8067;100	2174;2	17E-05;0	022222;460;100;46;46100;45;140;0;3625;0	00963;38	5107;7	5358;19	9192;21	3064;22	3361;31	0801;27	9908;65	8763;33	0715;51	4212;53	3579;45	7666;73	7573;39	7689;7	782;20	5699;22	0024;23	0659;32	0955;28	9052;68	0285;34	1519;53	1011;55	1011;47	2618;76	167;17067	5443;4430	1438;9559	0082;10301	0574;10840	6964;14302	6047;10072	4392;8722	1829;15418	2283;11824	8079;11113	3522;10730	8888;5781	0674;3	9571;5
0;56;25	34435262;3;1;0;0;0;1;0;0;12	9785;GG;2	510830853;29;10	9491;3	989;62	1858;1	76E-05;0	018519;915;62;57;56900;54;90;1;5196;0	01118;57	3044;21	6659;38	9634;40	7109;40	7109;50	0293;47	3563;74	2329;38	0789;55	0031;56	7742;49	2238;96	5801;55	7155;21	0651;37	883;39	5821;39	5821;48	6421;46	0432;72	1745;37	0231;53	478;55	2;47	8589;93	9021;17850	276;9029	9907;14324	8014;14607	8643;14607	8643;16629	7022;12140	4192;14142	0028;14861	3211;15444	7843;15390	0193;11895	4986;8860	3492;2	7108;2
0;62;36	44444444;3;1;0;0;0;0;1;0;3	7283;GG;1	483516835;30;10	9751;4	3307;62	1277;1	71E-05;0	013158;940;62;58;58400;76;130;1;6559;0	01331;37	5396;0	41863;8	8294;14	6125;14	6125;27	3228;9	5418;79	184;40	3962;64	4557;70	4431;70	1026;79	6443;29	5132;0	32869;6	9324;11	4731;11	4731;21	4526;7	4917;62	31;31	7869;50	7461;55	4471;55	1797;62	6715;16220	1742;388	5357;5073	1679;7597	2396;7597	2396;13153	1595;4473	6763;5117	7095;15339	7883;9992	8973;8235	5019;7287	3371;4809	3638;3	8826;2
0;59;21	61281179;3;1;1;0;1;0;0;0;9	6271;GG;1	712714067;29;10	7515;4	1431;62	1011;2	14E-05;0	015873;752;62;47;46700;63;100;1;4566;0	01075;32	2049;0;14	4277;17	5877;18	4739;26	1758;5	7138;66	8934;33	7454;48	4195;51	8882;61	1796;66	8934;32	0789;0;14	3712;17	5188;18	4016;26	0733;5	6914;66	6316;33	6133;48	23;51	6851;60	9402;66	6316;15192	568;0;8701	9575;10188	9958;10602	3085;13438	3516;2971	5897;5821	8786;13489	7539;11719	9442;10871	7316;7185	9046;5821	8786;2	3356;0;2	2356;2	2229;2	2282;2
0;71;19	48738275;3;1;0;0;0;1;0;0;27	3953;AG;2	981436397;27;10	4341;3	3673;100	5917;2	94E-05;0	034483;338;99;34;34000;29;60;0;2560;0	00699;36	7286;15	1011;29	4863;31	4371;32	0969;34	7922;22	9114;48	917;27	1375;32	5056;34	4321;41	6911;64	6025;38	5486;15	8495;30	9474;32	9949;33	6874;36	5163;24	0467;51	341;28	4822;34	1164;36	1383;43	757;67	8037;10821	5685;6517	7059;10169	791;10346	2374;10513	3153;10759	1214;5387	5053;9566	6718;9294	8572;10004	8936;9999	1409;8283	5214;5852	5278;2	719;2
0;67;23	53304271;3;1;1;0;1;0;0;0;14	027;GG;2	561917164;30;10	7122;4	0254;62	1884;2	23E-05;0	017857;722;62;45;44900;56;80;1;4608;0	01015;33	9593;16	7711;23	018;25	6187;25	6187;29	1208;23	8994;46	039;28	7374;37	0983;39	7614;39	2153;63	1146;30	2784;14	873;20	3634;22	7394;22	7394;25	976;19	0954;38	5869;23	1061;30	6423;33	0695;34	6332;53	7287;6841	977;4957	5241;5837	561;6129	7102;6129	7102;6101	6236;3705	9854;7058	0126;5510	0292;6403	9077;6673	4927;5043	6844;4882	9479;2	8431;3
0;68;24	52434635;3;1;0;0;0;1;0;0;9	5042;GG;2	223418824;29;10	8337;3	989;62	1324;1	97E-05;0	018519;816;61;51;50700;54;110;1;4670;0	01035;30	3159;3	754;18	365;20	8123;21	3379;26	3886;28	9909;57	9511;30	8487;40	5215;43	0795;32	8685;61	8594;31	0999;3	8511;18	8399;21	3505;21	8897;27	0711;29	7406;59	4498;31	6465;41	5694;44	1935;33	7185;63	4591;11075	9955;1831	7472;8071	5504;8894	7228;9125	821;10086	3121;7265	5948;7129	8607;9790	062;10149	3111;9898	5378;7094	8018;5842	2737;3	2636;2
0;70;34	765625;3;1;0;0;1;0;0;0;4	0281;AG;1	299630416;29;10	7852;4	1109;62	1622;2	07E-05;0	016393;777;62;48;48300;61;110;1;4674;0	0107;48	4235;0;9	6333;20	3477;20	3477;37	2358;41	955;99	4133;47	2406;78	3956;88	8682;57	4666;99	4216;41	1101;0;7	9355;16	8728;16	8728;31	3579;34	6705;86	2791;41	8532;68	8545;77	5967;51	6154;86	2858;22284	2413;0;6844	7175;12957	8029;12957	8029;19882	2924;13474	8886;6133	9387;21419	4915;15204	8876;11099	087;13701	8543;6113	4478;4	3307;0;2	9382;3	76;3	76;4
0;63;25	34435262;3;1;1;0;1;0;0;0;6	4121;GG;1	708626864;30;10	7831;4	1271;62	1134;2	07E-05;0	016129;776;61;48;48200;62;80;1;5140;0	01075;51	6357;7	4075;25	2718;29	2764;30	2397;43	967;10	9732;95	7699;50	5779;73	1804;77	5296;92	4469;103	4201;51	5347;7	3931;25	2223;29	2192;30	1806;43	8811;10	9518;95	5826;50	479;73	0373;77	3781;92	2662;103	218;18548	2279;3431	0474;11528	7999;12880	0755;13218	5164;16668	6392;4443	2134;9950	272;16077	9789;14842	9579;14242	4062;9901	3757;7735	9521;3	5849;2
0;70;32	79194476;3;1;0;1;0;0;0;0;4	2365;GG;1	199088221;30;10	8912;4	3307;62	2248;1	86E-05;0	013158;863;61;54;53700;76;100;1;6073;0	01261;65	7683;0	37089;12	1557;19	0855;20	1043;46	1393;60	755;125	352;53	6492;105	6611;112	9438;65	0104;125	7653;65	058;0	36688;12	0244;18	8794;19	8871;45	6409;60	0988;123	9981;53	0697;104	5199;111	7239;64	3082;124	407;29626	533;270	3723;7105	6398;10715	3259;11175	1678;24727	9444;17744	8565;7498	6193;28617	0976;14612	4447;12032	0789;17467	604;7241	8664;4	2221;2
0;71;16	58886617;3;1;0;0;0;1;0;0;22	9723;GG;2	910257671;28;10	7621;3	6109;100	6397;2	12E-05;0	027027;469;100;47;47200;37;90;0;3984;0	00944;39	0935;19	6654;37	0077;39	0935;39	0935;39	0935;40	054;43	5227;24	1942;24	1942;26	3113;23	9074;63	9614;41	4289;20	8402;39	2185;41	4289;41	4289;41	4289;42	4468;46	1227;25	6395;25	6395;27	8832;25	3357;67	7824;13110	1321;10267	9949;13113	0153;13110	1321;13110	1321;13110	1321;7485	307;13178	4695;11463	4103;11463	4103;11856	2373;7121	2568;6942	388;3	0519;3
0;64;32	7449283;3;1;1;0;0;1;0;0;4	8277;GG;1	448610419;30;10	7996;4	2627;62	1827;2	04E-05;0	014085;788;62;49;49000;71;90;1;5506;0	01174;41	8787;5	2365;15	8666;19	7171;19	7171;32	5925;3	8544;91	3566;50	0881;76	1123;80	3429;92	9247;96	7791;39	7382;4	9688;15	0557;18	7093;18	7093;30	9267;3	6574;86	6873;47	528;72	2221;76	2365;88	1752;91	8326;19773	2977;2778	1433;8619	5447;10431	47;10431	47;16784	0226;1969	2512;8030	5525;20056	925;12630	6512;11508	0143;7274	1988;6247	5698;3	8142;2
0;48;23	03004535;1;0;0;0;0;1;0;0;22	6968;GG;2	907155665;30;10	8818;3	9318;62	1495;1	88E-05;0	019608;856;62;53;53200;51;120;1;5322;0	011;50	5894;30	9872;43	6868;45	6547;45	6547;48	1949;38	5373;53	0424;33	4604;38	4265;40	308;46	1475;84	6848;43	704;26	3831;37	4056;39	1766;39	1766;41	4843;32	5485;47	173;29	8243;34	4075;36	0947;41	5709;74	1194;11907	255;10208	0031;11681	2683;11747	9481;11747	9481;11854	0932;8818	1575;12440	227;10251	4876;11151	1675;11472	2939;10511	7298;7548	144;2	6235;2
0;71;26	83864765;3;1;1;0;1;0;0;0;3	8251;GG;1	597363578;30;10	8648;4	2627;62	1879;1	91E-05;0	014085;841;62;52;52300;71;80;1;5840;0	01217;44	7213;7	1105;20	8662;23	8274;24	7182;36	7649;11	4326;87	3052;47	0712;70	0244;72	9481;83	31;94	7426;46	2668;7	3563;21	5873;24	6508;25	5724;38	0354;11	8277;90	3224;48	698;72	4444;75	4691;86	1892;98	0168;21346	8759;3529	2082;11780	1437;13349	2646;13863	9578;19395	8082;4388	0806;9642	5749;20026	513;15632	1755;14776	9719;9245	4677;7179	9017;3	2791;2
0;71;21	38593635;3;1;1;0;0;1;0;0;13	3298;GG;2	686657643;28;10	7579;3	7377;100	4274;2	13E-05;0	02381;468;100;47;47000;42;110;0;4047;0	00992;45	6288;21	0599;35	2294;36	2911;36	7938;41	7753;19	8249;56	3677;31	7489;41	1303;42	1289;58	0992;77	9242;45	6288;21	0599;35	2294;36	2911;36	7938;41	7753;19	8249;56	3677;31	7489;41	1303;42	1289;58	0992;77	9242;14339	6895;10744	6395;13227	2277;13396	2232;13466	3469;13995	02;8527	8752;14580	5841;11469	6653;13126	491;13278	2054;12866	6669;9331	336;2	56;2
0;67;31	24523701;3;1;1;0;0;1;0;0;3	644;GG;1	342270874;30;10	8297;4	2485;62	1921;1	98E-05;0	014286;812;61;50;50500;70;130;1;5545;0	01161;65	2808;8	3311;23	1288;24	9435;26	5578;53	3722;51	6189;114	0102;56	0043;96	2921;97	9065;71	231;122	85;62	6789;7	9991;22	2069;23	9493;25	4993;51	245;49	5616;109	4661;53	7721;92	4542;94	0042;68	392;117	9536;29182	3808;4290	5988;13667	5901;15024	8301;16027	1408;26985	4508;16077	6449;10027	1193;26243	684;18516	6683;17751	944;16513	1581;7245	4837;4	3365;2
0;68;27	99036281;3;1;0;0;0;1;0;0;6	7777;GG;1	730310129;31;10	8743;4	2341;60	0683;1	89E-05;0	014493;879;59;53;52800;69;120;1;6306;0	0123;47	923;9	3803;16	5966;17	9784;18	3838;34	212;40	2236;83	9465;43	9283;75	1784;76	5152;53	3386;93	5621;46	6423;9	1296;16	153;17	4979;17	8925;33	2977;39	1486;81	7031;42	7544;73	1693;74	4704;51	9131;91	0618;18151	8614;3486	6872;5657	0765;6217	9491;6340	1839;13504	6566;12677	9345;8255	6126;15986	5174;9276	4406;9029	6907;12392	1563;6258	5541;4	3783;2
0;55;26	76977989;3;1;0;0;0;0;0;0;4	2813;AA;1	536941964;29;10	9716;4	1744;62	1131;1	72E-05;0	015385;937;61;58;58200;65;100;1;5661;0	01224;50	1257;7	5887;22	5811;25	1156;26	312;41	2947;6	9577;85	6054;41	782;67	2568;69	7572;86	6111;93	5687;48	1556;7	2904;21	6936;24	1284;25	2778;39	6717;6	6842;82	2408;40	1398;64	6134;67	0156;83	207;89	8912;24426	6736;5132	0557;14769	542;16293	4478;16772	55;22617	2359;3582	2925;10619	3399;22005	0775;18176	642;17344	0724;9207	9229;6776	1293;3	7088;3
0;46;25	86451247;1;0;0;0;0;0;0;0;8	9376;AA;2	256133033;29;10	6091;3	8286;62	1166;2	47E-05;0	021739;652;62;40;40500;46;80;1;3667;0	00922;44	9674;0;27	7245;29	8518;30	6069;39	1608;37	4305;76	685;30	395;46	1041;48	3373;39	2805;76	711;46	5638;0;28	7087;30	9116;31	6935;40	5512;38	7594;79	4075;31	4741;47	741;50	0534;40	6751;79	4345;17362	9312;0;12859	6749;13425	2682;13586	4201;16254	5456;11796	4009;8031	1447;14689	3377;14289	4678;14187	717;11362	6258;7978	7353;2	9994;0;2	7977;2	8184;2	8271;2
0;44;29	74580855;1;0;0;0;0;1;0;0;5	9422;GG;1	854319383;31;11	0698;4	3567;60	1687;1	56E-05;0	012821;1067;59;64;64200;78;110;1;7900;0	01489;73	0269;11	2824;28	7066;33	1137;33	9764;58	3819;29	3975;117	9292;54	2239;95	563;100	0328;100	1419;129	5394;52	7355;8	1474;20	7301;23	9127;24	5357;42	1598;21	2291;85	1613;39	1572;69	0097;72	2376;72	3163;93	5454;19512	3742;4226	4049;10305	0204;11345	8366;11579	0848;17172	5291;8410	3228;10599	1443;16964	3754;14130	8978;13703	3308;11593	5506;8084	7472;3	5814;2
0;46;24	609375;1;0;0;0;0;1;0;0;9	0915;GG;2	52806786;30;10	7407;4	0943;62	0968;2	16E-05;0	016667;744;62;46;46200;60;40;1;4914;0	01061;38	4564;17	9193;27	3665;27	3665;27	3665;33	2019;20	9884;49	4316;28	7141;40	0022;40	0022;46	8407;67	8291;39	3029;18	3138;27	9689;27	9689;27	9689;33	9327;21	4504;50	5198;29	3462;40	8827;40	8827;47	8718;69	3222;10703	3947;7535	1229;8491	7267;8491	7267;8491	7267;9508	6896;7172	631;10655	6851;9076	577;9625	688;9625	688;9632	3878;6555	9276;2	3817;4
0;55;29	73390041;3;1;0;0;0;1;0;0;5	7007;AG;1	439304561;29;10	6643;4	1109;62	2093;2	34E-05;0	016393;688;61;43;42800;61;100;1;4189;0	0101;44	1693;0;8	2626;14	1034;14	7801;31	0951;43	9229;91	6023;45	6443;76	8388;82	9102;47	696;91	6189;42	2323;0;7	4164;12	9856;13	679;29	6528;40	9208;84	9514;41	0888;71	2867;77	0894;44	0449;84	9657;19799	7356;0;5616	3907;9097	7251;9452	8367;16567	1702;14291	645;6061	1983;17847	6949;12060	4604;9942	8537;13239	8905;6049	9549;3	677;0;6	5198;5	0114;4	8338;3
0;56;24	09297052;3;1;1;0;1;0;0;0;15	2407;GG;2	666566296;30;11	0004;4	0604;62	0725;1	67E-05;0	017241;965;62;60;59900;58;110;1;6201;0	01233;50	4786;0	12122;34	7279;37	1901;38	1382;44	6866;27	4157;89	7425;38	5058;51	7752;54	3712;62	4977;89	9134;42	9885;0	099755;29	4268;31	5687;32	4023;38	0753;22	576;75	9349;32	2979;43	6733;45	9359;53	4995;76	0756;13953	6783;160	2981;11532	4225;12048	9;12152	9364;13256	0974;5941	2191;7151	2467;12179	7472;12657	7521;12660	3452;9071	7418;6968	2945;2	6605;2
0;49;23	79535991;1;0;0;0;0;1;0;0;9	253;GG;2	245052786;29;10	9455;4	0775;62	103;1	76E-05;0	016949;913;61;57;56700;59;90;1;5378;0	01173;47	4807;17	0409;30	3871;30	3871;31	2349;40	6714;12	9596;65	9051;34	7618;52	1732;52	1732;70	4485;83	4081;47	9422;17	2065;30	6824;30	6824;31	5384;41	0667;13	0855;66	5456;35	0996;52	6803;52	6803;71	1332;84	2187;17537	4702;8616	4207;13559	7013;13559	7013;13833	0268;16126	6053;6077	5458;12854	2488;14775	5526;14607	9517;14607	9517;11265	3775;8031	9799;2	6817;2
0;43;28	40816327;1;0;0;0;0;0;1;0;2	5383;AG;1	354927572;30;11	3157;4	4543;62	0559;1	22E-05;0	011628;1323;61;82;82100;86;140;1;9280;0	01695;73	6043;2	1968;18	0026;30	0731;31	1349;57	1018;35	7033;144	5203;69	1447;115	7129;127	8549;111	1445;146	8477;67	7891;2	556;17	6641;28	6779;29	6623;53	0111;31	5239;132	0655;63	4216;105	0889;116	1924;103	2274;134	7512;26390	3332;1500	1431;9049	5479;13605	3966;13993	8642;22890	6422;11524	0192;9419	0369;25207	1533;17251	3651;14420	7644;14578	5821;8335	2117;3	9585;7
0;44;23	80869017;1;0;0;0;0;1;0;0;9	1119;AG;2	181240504;29;10	7299;3	9703;62	0924;2	19E-05;0	018868;736;62;46;45700;53;80;1;4227;0	0098;33	7751;5	4633;18	0893;19	6481;19	6481;27	801;12	9953;60	1726;31	3365;45	8444;47	4772;52	8174;65	8127;25	9197;4	1926;13	8821;15	0784;15	0784;21	335;9	9729;46	1776;24	0482;35	1819;36	4349;40	5331;50	5059;9934	9222;2540	7536;6591	2884;7046	2728;7046	2728;8771	4413;4238	7259;7203	7785;8604	2078;8508	1069;8378	986;7502	875;5624	4855;2	7726;6
0;44;23	30109483;1;0;0;0;0;0;0;0;15	9852;GG;2	719685998;31;10	8986;4	0943;60	178;1	85E-05;0	016667;899;60;54;54100;60;120;1;6219;0	01188;77	9307;30	667;58	5256;60	7603;60	7603;70	3912;65	2184;99	7514;52	0258;69	2971;71	6816;66	0613;131	2797;57	1058;22	451;42	8025;44	4468;44	4468;51	5302;47	6384;73	1599;38	1488;50	8894;52	6471;48	6001;96	2385;19124	7175;11201	3343;16725	53;17100	4688;17100	4688;18199	2051;11873	8322;16606	1107;16020	8143;17174	4948;17215	8697;12324	3613;9853	0167;2	5329;2
0;44;20	80856124;1;0;0;0;0;0;1;0;19	3592;GG;2	896928057;28;10	7255;3	6636;100	4415;2	20E-05;0	025641;453;100;46;45500;39;110;0;3874;0	00962;38	5873;2	2418;28	4794;31	7958;32	5811;35	8579;18	1064;64	9123;27	9991;34	7003;38	1846;49	175;67	2814;40	2834;2	3403;29	7312;33	1934;34	0133;37	4341;18	9023;67	7656;29	2298;36	2256;39	863;51	3366;70	2389;12804	5119;1575	2967;11852	0075;12360	9216;12384	4015;12656	6331;7532	034;7963	0464;10704	4444;11832	2996;12129	3652;11215	9551;6848	1775;2	4928;12
0;53;22	48132907;1;0;0;0;1;0;0;0;8	9279;AG;2	255446831;29;10	9785;4	0431;62	0763;1	71E-05;0	017544;944;62;59;58600;57;120;1;5513;0	01156;34	4993;7	6131;17	4425;19	3344;19	9578;28	2961;10	9365;56	8156;29	338;44	6967;46	8131;53	7181;64	6546;28	2096;6	2252;14	2625;15	8095;16	3192;23	1373;8	9426;46	4573;23	9893;36	5479;38	2784;43	9245;52	8671;9479	9185;2837	6659;5930	3936;6318	4202;6431	0761;8134	4297;3390	1465;6588	7209;7913	1738;7636	2534;7627	3494;6735	2378;4915	8021;2	688;3
0;46;21	5450908;1;0;0;0;0;0;0;0;4	8083;GG;1	675592221;30;10	7144;4	1431;62	1547;2	22E-05;0	015873;724;61;45;45000;63;100;1;4842;0	01038;23	8413;0	18024;6	054;8	0499;9	1518;17	6373;3	83;54	3434;29	4256;45	9152;48	2088;50	7263;54	5564;23	748;0	17953;6	0303;8	0184;9	1159;17	5683;3	8151;54	1307;29	3105;45	7354;48	0201;50	5278;54	3429;14323	3773;178	6517;4324	9203;6035	3033;6851	4867;12178	7478;2272	9251;4999	301;13501	9755;8910	5572;7650	1354;5929	5236;4877	5624;3	5166;2
0;55;27	08415907;3;1;0;1;0;1;0;0;5	4519;GG;1	734274381;30;10	7769;4	1897;62	2078;2	09E-05;0	015152;770;61;48;47900;66;120;1;5214;0	01114;27	36;0;9	5828;10	0664;10	3474;21	1069;8	6107;55	4586;26	8825;45	12;45	401;46	8567;55	4674;24	3759;0;8	2397;8	6982;8	9511;18	7431;7	2734;48	9561;23	4872;40	0124;40	2653;41	6901;48	9635;9906	9092;0;4075	9363;4352	3172;4532	7396;8762	0581;2835	3201;4240	326;8988	5006;6680	9324;6572	6781;5307	9914;4219	1218;3	4152;0;2	9894;3	0033;3	0441;3
0;44;35	70124549;1;0;0;0;0;0;0;0;6	4209;AG;1	694086377;30;10	9078;4	2341;62	1868;1	83E-05;0	014493;878;61;55;54600;69;100;1;5934;0	01219;49	557;0;22	5983;27	2282;28	0742;38	9281;23	2373;99	7286;47	5414;71	6544;76	2232;76	4913;99	7286;49	5086;0;22	5762;27	2016;28	0467;38	89;23	2146;99	6312;47	495;71	5844;76	1488;76	4166;99	6312;15098	0609;0;9831	9822;10784	7639;10993	4622;12826	3287;7018	1873;6306	4522;14606	3889;12227	7078;12131	2761;9541	6423;6306	4522;3	2974;0;2	8359;2	9598;2	9765;3
0;60;28	68514468;3;1;0;0;0;0;1;0;3	2665;GG;1	397564011;29;10	8551;4	2047;62	1849;1	93E-05;0	014925;833;62;52;51800;67;110;1;5122;0	0116;43	8542;2	4532;13	5246;15	7653;15	7653;29	6531;5	3444;93	2885;49	1092;79	7053;82	0085;90	4606;95	8051;43	3373;2	4243;13	3652;15	5794;15	5794;29	3036;5	2814;92	1888;48	5303;78	7657;81	0417;89	3943;94	6757;23381	0774;1189	1656;8439	2623;9751	613;9751	613;17526	4691;2831	995;7511	4535;21788	6621;13148	5985;12269	3383;8518	0297;6660	2626;4	3602;2
0;43;31	64556962;1;0;0;0;0;1;0;0;18	8384;GG;2	682245878;31;10	9971;4	1109;60	1815;1	68E-05;0	016393;992;60;60;59700;61;150;1;6836;0	01263;82	9939;1	6752;50	2232;58	7457;60	3189;73	7565;63	3276;149	8696;66	7417;91	3636;100	0127;88	3549;151	6825;61	7515;1	6155;37	5173;43	8197;44	9831;54	9204;46	8314;110	83;49	3561;67	5643;73	9604;65	716;112	5474;20714	3272;845	717;15413	9281;16959	6665;17173	2179;19427	1086;10224	321;9591	0071;18142	6154;17753	7885;17562	9722;12852	6247;8988	6179;2	6601;4
0;63;37	29068809;3;1;1;0;0;0;1;0;4	9158;GG;1	451263853;30;10	9241;4	2767;62	1501;1	80E-05;0	013889;893;61;56;55500;72;130;1;6178;0	01261;72	379;8	4073;28	6683;34	4752;35	6996;57	3522;71	3487;127	8899;60	498;100	9724;106	3676;65	3232;136	6719;69	6413;8	0893;27	5839;33	1712;34	3493;55	1828;68	65;123	0525;58	2097;97	1531;102	3442;62	8524;131	5024;29463	4479;5702	9213;16678	1924;19141	8516;19534	7224;26731	628;17767	8368;12867	3651;26865	0332;21497	0755;20284	789;16361	234;9226	708;4	0889;2
0;43;24	39105884;1;0;1;0;0;1;0;0;6	3381;GG;1	726833049;31;11	0268;4	2047;60	1761;1	63E-05;0	014925;1022;60;62;61500;67;150;1;7207;0	0132;44	418;5	0313;13	63;14	5158;15	1431;33	9465;5	5867;80	1034;38	8565;70	1265;71	1879;79	6828;85	2696;60	9014;8	3618;20	4946;21	6403;22	4605;47	1112;7	7452;107	081;51	9425;93	1719;94	531;107	8872;115	6324;12925	5567;1538	1536;4608	4555;5043	9796;5295	3132;11498	8389;2076	912;5485	2481;11584	9328;7484	8911;7240	7769;5377	6887;4803	8856;4	8386;3
0;45;25	95155709;1;0;0;0;0;0;0;1;5	8169;GG;1	427521539;30;10	8818;4	3041;62	1495;1	88E-05;0	013514;856;62;53;53200;74;110;1;5989;0	01234;48	0238;0	52848;10	393;17	5157;18	1731;36	2636;10	9812;99	1116;49	842;81	5134;88	8828;88	7054;99	6865;46	2561;0	50903;10	0104;16	871;17	5041;34	9287;10	5769;95	4633;48	0073;78	5129;85	611;85	4401;96	017;19196	2896;337	5491;7009	4987;10292	7453;10571	8082;16366	3698;6040	0487;7457	8102;17510	5272;13787	1609;12033	5716;11193	4752;7278	0117;12	4172;4
0;43;30	47052154;1;0;0;0;0;1;0;0;4	6208;GG;1	501484477;31;10	8435;4	3694;60	1645;1	95E-05;0	012658;851;59;51;51200;79;100;1;6426;0	01264;51	1589;0	11058;15	5607;19	9819;19	9819;38	9445;38	4862;102	3441;47	485;81	8542;86	3134;64	0117;102	4979;49	1199;0	10617;14	9405;19	1855;19	1855;37	3923;36	9523;98	2649;45	5924;78	5918;82	8732;61	4604;98	4127;20260	1072;154	9725;6403	2846;8188	0477;8188	0477;15697	714;8424	7882;6201	5505;18871	7801;11180	8898;10240	9174;9412	7424;6024	2696;4	4655;2
0;68;34	62682073;3;1;0;0;0;1;0;0;1	7971;AG;1	005811174;30;10	7664;4	2905;62	1232;2	11E-05;0	013699;763;62;47;47400;73;150;1;5387;0	0117;62	4488;1	5635;5	2125;5	0324;5	2125;36	1899;63	8498;144	318;72	6258;140	7334;140	5531;82	096;145	9458;58	5458;1	4657;4	8867;4	7179;4	8867;33	9281;59	8592;135	2981;68	0867;131	9375;131	7686;76	965;136	8242;33934	4255;1148	3348;3159	553;3042	1376;3159	553;22422	2466;21226	0117;8064	7118;34739	3933;9258	202;9333	1108;21488	8251;7436	0412;13	5996;4
0;51;21	56454491;3;1;0;0;1;0;0;0;14	5786;GG;2	467088397;29;10	9491;3	9318;62	1179;1	76E-05;0	019608;916;61;57;56900;51;50;1;5151;0	0114;30	2791;7	2566;16	374;17	5442;17	9495;25	755;16	6795;46	2262;22	894;35	6747;36	8388;36	9446;53	6241;30	7555;7	3708;16	6317;17	8203;18	2319;26	1603;16	942;46	9535;23	2543;36	236;37	4184;37	5259;54	4679;7753	2223;2275	0967;5536	6158;5741	4054;5826	3709;7278	2145;4851	9405;5959	2763;6879	9665;7421	0272;7432	3601;7025	2832;4892	755;3	2475;5
0;67;45	34369761;3;1;0;0;0;0;1;0;4	3936;AG;1	507969202;30;12	7213;4	654;62	0345;2	99E-06;0	0095238;5397;61;335;334800;105;150;1;38296;0	05933;70	7238;0	24607;25	3127;38	7015;39	9976;59	0276;0	59671;131	6542;55	3387;91	9725;104	9532;131	3735;131	9702;52	1139;0	18132;18	652;28	5177;29	4728;43	4953;0	4397;97	5258;41	2917;68	2859;77	8509;97	319;97	7587;22830	9727;337	4917;13174	2412;17442	0675;17746	6164;21990	4845;259	7229;8857	2758;20714	7529;19163	6662;17292	7367;8566	5935;8510	4198;3	7626;2
0;59;32	69916766;3;1;0;0;1;0;0;0;2	613;AG;1	013079336;31;10	7472;4	3694;60	2332;2	15E-05;0	012658;772;59;46;46500;79;140;1;5888;0	01216;76	432;0	013468;8	4463;28	1994;36	2863;61	0557;50	5181;154	6624;66	0286;125	8356;145	8133;104	1635;154	6815;70	2073;0	012371;7	7584;25	9028;33	3311;56	0832;46	4038;142	0665;60	6511;115	5874;133	938;95	6802;142	0841;37351	3188;28	1213;8779	8231;22264	4808;26245	4508;34726	7178;20856	6912;8525	8096;36536	6854;25947	2767;15718	4417;22295	8191;8485	1515;3	4651;2
0;65;22	32142857;3;1;1;0;1;0;0;0;7	9664;AG;2	076939676;27;10	7934;3	6636;100	2058;2	05E-05;0	025641;486;100;49;48700;39;120;0;3706;0	00962;29	7586;3	3103;12	4554;14	5379;15	0042;23	8919;6	2126;52	7147;25	2897;41	1112;43	2603;49	9027;56	1154;31	3582;4	1145;13	8149;15	9737;16	4475;25	5366;6	6198;51	218;23	0511;38	99;41	2046;48	8177;55	4375;11834	0589;1135	5602;5802	278;6771	0295;6962	956;10477	1152;1847	4465;5328	6802;10013	0821;8124	4081;7698	7032;5360	8679;4812	314;3	4465;2
0;44;24	07407407;1;0;0;0;0;1;0;0;25	5445;GG;2	91787547;30;11	1563;4	1589;62	1118;1	43E-05;0	015625;1127;62;70;70000;64;110;1;7356;0	01241;63	9056;0	12193;46	1484;50	0912;51	1179;58	5408;52	3021;115	7164;50	8937;64	7534;68	6381;63	5692;115	8713;73	5209;0	13862;53	059;57	5943;58	7833;67	3501;59	9367;132	606;58	0353;73	9988;78	4795;72	8454;132	7822;12290	5006;79	0638;10841	7497;11349	2453;11400	5249;12117	4102;7111	3854;6885	0961;10303	3491;11102	7619;11203	3809;8292	8855;6784	0358;2	2795;1
0;55;26	7299275;3;1;NA;NA;0;0;0;0;8	5018;AG;2	183902872;30;10	7914;4	1271;62	069;2	06E-05;0	016129;783;61;49;48600;62;140;1;5178;0	01073;49	3929;0	17476;25	5188;28	139;28	8246;41	8415;36	1808;92	438;42	1761;63	8481;66	4543;56	4919;92	6727;41	4403;0	14057;20	988;23	2237;23	808;34	9551;29	6456;76	6857;34	5065;53	0665;55	2944;47	2289;76	8745;14846	1076;198	9948;10232	5353;10951	6865;11073	8309;13614	3301;10598	4051;7737	9204;12984	7859;12979	4364;12836	7756;11042	5503;7517	8559;2	8434;3
0;73;30	85320992;3;1;1;0;0;0;1;0;3	8979;GG;1	481683206;31;10	7727;4	3438;60	2273;2	10E-05;0	012987;792;60;48;47700;77;170;1;5984;0	01198;68	6786;5	697;34	2702;39	591;40	9166;56	7588;51	7762;128	1986;61	9889;93	392;98	1227;82	5324;134	3086;58	5647;4	6898;28	8254;33	3586;34	4586;48	0856;42	5167;112	8455;55	9687;83	4167;87	3589;75	3586;117	8753;26467	7891;3767	4218;17174	3591;19095	5799;19434	0171;24402	279;15475	5849;10389	525;24784	9513;20542	3171;19631	1299;16152	8486;7453	654;3	4086;2
0;67;31	25;3;1;0;0;0;0;1;0;4	9687;GG;1	445223754;30;10	9836;4	3307;62	1308;1	70E-05;0	013158;948;62;59;58900;76;70;1;6611;0	01335;48	2176;6	242;14	1685;13	8232;14	1685;34	5574;34	0792;88	1892;44	9314;80	5116;80	0872;60	6009;94	6801;46	5892;6	0312;13	69;13	3563;13	69;33	3903;32	9282;85	2107;43	4139;77	7925;77	3824;58	5542;91	4824;21978	745;3005	5911;6640	3777;6356	8833;6640	3777;17110	3691;10995	0191;8159	0539;20115	7833;10152	3932;10297	0288;11619	2598;6237	9032;4	4192;2
0;46;22	46003435;2;0;0;0;0;1;0;0;12	0675;GG;2	337549962;30;10	963;4	2195;62	1098;1	73E-05;0	014706;929;61;58;57700;68;120;1;6227;0	01246;27	9832;0	25503;15	607;15	607;15	607;22	137;11	3551;51	4984;23	1767;35	9857;35	9857;40	4436;51	7988;22	2516;0	40019;12	5914;12	5914;12	5914;17	6957;9	0738;40	3634;18	0613;28	0587;28	0587;31	737;40	8107;6605	2433;150	9409;3186	4484;3186	4484;3186	4484;5258	0874;2712	1516;3980	8631;5489	6805;4695	1771;4695	1771;4707	6852;3853	7156;2	5903;2
0;66;23	95122659;3;1;1;0;1;0;0;0;11	1171;GG;2	342158702;29;11	0365;3	9512;62	1;1	61E-05;0	019231;1000;62;62;62100;52;140;1;5613;0	01197;32	2854;9	7863;19	7504;20	4402;20	8025;27	7984;22	3862;46	2558;23	2965;35	4314;36	1347;33	8478;56	234;30	62;9	2815;18	7316;19	3858;19	7294;26	3644;21	2314;43	8697;22	0947;33	6037;34	2707;32	1018;53	3331;10019	1669;3921	2761;7432	4316;7604	2242;7668	8942;9144	3727;6294	821;8101	036;8016	5022;8860	359;8904	3179;7117	0271;6110	0486;2	8715;2
0;65;28	60476495;3;1;0;0;0;0;1;0;4	9887;GG;1	384744876;29;10	6066;4	1109;62	1538;2	48E-05;0	016393;650;62;40;40400;61;70;1;3983;0	01004;36	6823;1	3363;4	7447;6	7868;7	0833;27	4621;25	1936;72	1828;33	8146;66	4767;68	6492;48	3664;73	56;31	4039;1	8529;4	7359;6	4581;6	7043;23	7626;20	9345;59	7429;27	6216;54	9252;56	7499;40	6951;61	6296;16917	8405;450	2385;3229	3499;4860	4838;5045	5583;15261	4415;10919	5478;5257	2491;15850	445;8279	4385;7119	7757;11487	3151;5153	3104;10	9515;4
0;67;23	38435374;3;1;1;0;1;0;0;0;7	922;GG;1	949488659;30;10	8016;4	1897;62	1519;2	04E-05;0	015152;790;61;49;49100;66;80;1;5336;0	01132;23	8009;2	179;9	9438;11	4688;11	7742;19	3796;17	094;46	8693;24	5521;37	3334;38	9137;32	0136;49	1076;21	514;2	3926;9	6649;11	0057;11	2699;17	8739;14	521;39	724;20	0346;30	8963;32	2722;27	6452;42	1662;7368	6711;1102	2566;4044	9716;4427	8;4461	549;5945	0781;4947	7654;4602	7862;6353	3986;5617	2261;5572	0285;5302	4384;4017	5466;3	8834;48
0;52;22	03856749;1;0;0;0;0;1;0;0;8	2295;GG;2	49440168;29;10	9526;4	0604;62	1328;1	75E-05;0	017241;919;62;57;57100;58;110;1;5392;0	01158;51	579;20	2439;37	9875;37	1368;37	9875;46	7271;42	6771;63	996;32	2754;46	936;45	8686;42	2464;84	9235;45	7193;17	5739;33	4968;32	7276;33	4968;41	3399;37	1869;56	7655;28	2405;41	4395;40	4776;37	7494;74	9363;17022	9941;10963	3379;15574	7023;15420	4352;15574	7023;16665	424;12578	3319;14415	357;14038	6624;15430	6297;15361	0923;12256	3839;7703	2099;2	6292;2
0;66;24	91349481;3;1;1;0;1;0;0;0;5	0914;AG;1	70904034;29;10	9802;4	1271;62	1164;1	70E-05;0	016129;945;61;59;58700;62;100;1;5605;0	01223;35	3632;1	3961;11	1046;11	781;12	2317;26	1132;29	3651;63	5869;28	5058;52	8129;53	61;35	6796;65	0446;27	6205;1	0904;8	6733;9	2016;9	5536;20	3958;22	9357;49	6647;22	2645;41	2497;41	8722;27	8676;50	8033;12115	8553;526	468;4283	7482;4549	0474;4745	0996;9979	0647;7365	16;4591	0479;10865	058;7058	4719;6867	7761;7466	4219;4211	7703;3	2064;2
0;54;27	44059917;1;0;0;1;0;0;1;0;12	2313;GG;2	489641053;30;11	2696;4	3175;62	1236;1	28E-05;0	013333;1262;61;78;78400;75;100;1;8540;0	01411;65	4489;30	1124;41	4073;41	4073;42	0786;54	0815;39	3506;88	8556;52	4798;77	5241;77	5241;80	2521;119	6027;82	0154;37	7345;51	8884;51	8884;52	7296;67	7706;49	3111;111	3468;65	7636;97	1471;97	1471;100	5656;149	8767;13111	3821;5933	6485;7064	2381;7064	2381;7185	4795;10286	6837;5000	882;9465	4039;11581	295;9107	9593;9107	9593;7408	6493;6378	9342;2	6717;2
0;59;31	57207142;3;1;0;0;0;1;0;0;2	9301;AG;1	175693294;30;10	7255;4	1744;62	1585;2	20E-05;0	015385;732;62;46;45500;65;160;1;4968;0	01065;43	1693;0	055849;3	3628;18	9844;20	1865;34	4856;5	2574;98	4121;51	8067;78	2889;94	761;93	2181;98	4755;40	8294;0	052822;3	1806;17	9554;19	0924;32	6164;4	9725;93	0778;48	9986;74	0454;89	6246;88	1653;93	1378;26554	5766;62	0552;3746	7098;16255	1924;16751	9063;23636	9741;1720	2217;6102	9772;24537	9019;18162	295;8862	9296;6595	9678;6107	0983;7	6482;3
0;69;24	8357635;3;1;1;0;0;0;0;0;9	1259;AG;2	217342619;29;10	7579;3	989;62	1693;2	13E-05;0	018519;756;61;47;47000;54;120;1;4349;0	01027;39	1962;9	5725;18	8529;18	5054;18	5054;31	6413;12	4588;64	1864;33	9983;55	1872;54	7125;61	5813;74	0401;30	2746;7	3937;14	5617;14	2933;14	2933;24	4393;9	623;49	5767;26	2598;42	6258;42	2592;47	5645;57	1875;12037	3876;3691	0428;6407	0511;6302	1032;6302	1032;10608	5834;4570	6703;7466	6239;9966	2219;8191	3441;8238	6076;8110	7758;5551	6234;2	7264;2
0;68;26	44628099;3;1;1;0;1;0;0;0;4	1954;GG;1	619111056;29;10	8178;4	1589;62	0647;2	00E-05;0	015625;804;61;50;49900;64;120;1;4909;0	01101;24	1943;0	060507;9	9503;12	8906;13	5687;20	0733;19	9565;53	0188;27	3445;39	5335;42	7018;33	1457;53	1022;19	7169;0	047742;8	2887;10	6731;11	2432;16	4361;15	7513;42	4918;21	5963;31	3145;33	8894;26	8063;42	5576;9631	9184;96	4803;5723	8992;6992	1458;7152	3055;9081	3012;5313	8747;3956	4555;9618	329;8222	2012;7563	1381;6127	4258;3847	7563;3	526;10
0;39;23	87511478;1;0;NA;NA;0;1;0;0;9	53;GG;2	364718893;29;10	7494;3	9512;62	2163;2	15E-05;0	019231;749;61;47;46600;52;70;1;4284;0	01028;17	3622;7	2721;11	9737;13	7106;13	9377;15	3081;12	6567;29	133;18	8499;22	6166;24	4081;23	8976;36	5543;14	1047;5	7218;9	6998;11	1467;11	3252;12	4687;10	1499;23	3904;14	8607;17	9091;19	3713;19	0844;29	2344;4766	5405;2039	2952;2970	9985;3530	3624;3634	1458;4113	0573;2682	5658;4293	6305;4449	8177;4140	6712;4007	4942;3572	4597;3296	2839;2	6047;2
0;68;24	09297052;3;1;0;0;1;0;0;0;9	2966;GG;2	229788623;27;10	7364;3	6109;100	2179;2	17E-05;0	027027;459;100;46;46000;37;150;0;3492;0	00927;27	9789;0	46477;18	402;18	9117;19	3829;24	1462;23	5957;49	4998;21	325;30	6298;31	1009;26	4169;50	0127;21	9076;0	36391;14	4089;14	808;15	1769;18	9066;18	4756;38	7587;16	6976;23	9833;24	3522;20	6846;39	1602;9798	3354;512	2538;7248	0725;7424	4812;7503	3536;8854;5657	7344;5038	5762;8292	5048;7877	7362;7887	3225;5635	7221;4603	9901;2	7293;2	7365;2
0;58;24	02380867;3;1;0;0;0;1;0;0;5	4325;AG;2	113962223;30;10	71;4	1589;62	1359;2	23E-05;0	015625;721;61;45;44800;64;80;1;4881;0	01062;34	9555;0	26343;16	232;17	0161;17	3711;27	5227;11	6983;69	0782;33	6133;52	0208;52	8001;57	6936;69	3919;31	1428;0	31575;13	977;14	6441;14	9884;24	4941;9	639;58	9546;27	4488;44	3261;45	0357;49	6755;59	3145;11039	7386;270	6693;5326	8231;5615	8514;5716	6565;9217	3681;3321	7896;5457	3394;9393	8018;7620	2109;7513	6678;6618	6049;5284	4158;2	7874;2
0;57;21	63331531;3;1;0;0;1;0;0;0;10	6586;GG;2	305816448;30;10	8158;4	0254;62	1723;2	01E-05;0	017857;801;61;50;49800;56;80;1;5076;0	01068;31	4902;9	0013;18	5912;18	9329;19	3137;26	6039;30	2173;47	1182;24	2171;37	0436;37	4243;26	14;56	3573;25	592;7	401;15	1947;15	4682;15	773;21	6492;24	4826;37	9781;19	4644;29	8056;30	1104;21	096;45	5786;8655	3385;3154	7344;5322	0219;5426	282;5573	3329;7653	7489;6712	5836;6681	0112;7347	3951;6940	3119;6885	0917;6071	6093;4929	6109;2	8317;7
0;66;27	55555556;3;1;0;0;0;1;0;0;6	5902;GG;1	768167484;31;11	0775;4	2195;60	186;1	55E-05;0	014706;1075;59;65;64700;68;150;1;7581;0	01349;72	7633;14	1971;30	1247;33	6655;34	5545;57	1651;40	9424;116	5754;56	1501;96	5562;100	1967;90	1682;131	1106;76	2913;23	2877;38	3777;41	5923;42	3887;62	6589;46	8604;102	8088;48	2424;84	0336;87	3331;79	5619;126	4222;20290	0688;4247	8794;10452	9379;11531	4291;11640	5205;16729	7878;10179	2875;10910	7071;17242	9839;14717	774;14364	5442;12709	9849;8667	0117;4	1395;3
0;39;20	83252961;1;0;0;0;0;1;0;0;15	9144;AG;2	94840208;27;10	6525;3	434;100	237;2	36E-05;0	032258;422;100;42;42300;31;70;0;3191;0	0083;30	7112;0	21448;24	9428;30	7112;30	7112;30	7112;32	0593;54	7661;23	7003;23	7003;29	5294;22	9386;54	9978;29	4903;0	20475;23	9269;29	4903;29	4903;29	4903;30	6303;52	5819;22	753;22	753;28	3731;22	1727;52	803;8919	7652;244	566;8702	5039;8919	7652;8919	7652;8919	7652;6655	3796;4873	7251;7883	804;7883	804;8704	8526;6581	471;4723	3666;3	0452;1
0;60;21	0076678;3;1;0;0;0;0;0;0;13	2423;GG;2	808062976;28;10	8218;3	7842;100	4008;2	00E-05;0	022727;499;100;50;50100;44;70;0;4342;0	01019;41	3445;18	4499;35	5184;38	4884;39	1438;39	93;40	6673;53	5074;30	6527;33	493;36	4017;31	9695;72	6368;43	6572;19	482;37	5052;40	6413;41	3335;42	1637;42	9421;56	5005;32	3674;35	3665;38	4379;33	7579;76	7;14044	1918;10302	7419;13696	8921;13816	8768;13880	661;13952	4975;10799	4261;14161	6411;12833	436;13285	1767;13813	4673;10063	3954;7423	3971;3	2215;3
0;64;24	6097337;3;1;1;0;1;0;0;0;6	377;GG;2	155868618;30;10	8297;4	0775;62	1921;1	98E-05;0	016949;812;62;50;50500;59;100;1;5311;0	011;32	3693;4	0599;14	8002;15	7331;16	1425;25	1117;25	0837;56	462;27	5791;44	5408;45	5134;35	5996;60	6834;28	8576;3	6195;13	1946;14	0262;14	3912;22	3873;22	3624;50	3365;24	5871;39	7086;40	5757;31	7375;54	0999;11326	6307;1651	8201;5290	8302;5662	7308;5841	9733;9222	0258;7682	3647;6273	9365;9630	104;7561	9031;7396	281;7579	5162;5221	8629;3	5457;2
0;39;29	75758456;1;0;1;0;0;0;1;0;4	5633;GG;1	509235941;30;10	7077;4	2627;62	1697;2	24E-05;0	014085;719;61;45;44700;71;90;1;5077;0	01114;60	0363;0	31291;17	9993;32	8008;32	8008;49	7261;7	2082;114	6058;51	5261;80	9426;96	1579;107	7463;114	9545;59	0312;0	30767;17	698;32	2517;32	2517;48	8936;7	0875;112	6871;50	6635;79	5874;94	548;105	9425;113	03;30305	9963;208	3045;14156	8705;22953	1769;22953	1769;28685	2537;4394	3796;8537	4004;28072	0846;24414	7145;18571	401;11212	7912;8339	3111;3	7357;2
0;58;23	05175491;3;1;1;0;1;0;0;0;4	132;GG;1	64770779;29;10	6897;3	989;62	2695;2	28E-05;0	018519;705;61;44;43900;54;90;1;4081;0	00967;22	8436;0;7	3857;11	5181;11	9877;18	2352;3	1689;53	5929;29	5581;41	6052;45	8301;50	424;53	5929;27	1926;0;9	0483;14	0353;14	6001;21	9284;3	3097;57	2478;28	9351;42	6477;47	7342;53	9381;57	2478;9802	6684;0;4747	9543;6419	7972;6607	294;8605	2517;2175	8517;4123	3209;9378	194;7865	3849;7132	2563;5179	3687;4123	3209;3	9228;0;5	4961;4	6163;4	7512;4
0;62;26	98961938;3;1;1;0;0;0;0;0;5	4993;AG;2	140917766;29;10	6286;3	989;62	1988;2	42E-05;0	018519;664;62;41;41300;54;100;1;3858;0	00976;26	7824;0	013424;13	4745;17	1531;17	6504;22	6004;22	0311;52	8601;25	2454;35	2431;38	9838;30	8625;52	8936;22	116;0	011085;11	1267;14	1644;14	5751;18	6626;18	1925;43	65;20	8467;29	1025;32	1914;25	4851;43	6775;10055	5435;28	4796;7026	5727;8360	2201;8489	5387;9624	8025;7117	4697;4764	4478;9026	1661;9172	9605;8707	5761;7376	1381;4725	5953;3	0653;1
0;63;22	31327843;3;1;0;1;1;0;0;0;12	9926;AG;2	570417038;27;10	7769;3	7136;100	4193;2	09E-05;0	02439;477;100;48;47900;41;90;0;3668;0	00953;29	8819;12	9291;22	2591;21	242;21	7475;26	4234;21	5374;35	0116;17	8069;26	555;25	5911;26	7651;48	3025;32	023;13	8555;23	854;22	764;23	3057;28	3167;23	0806;37	5203;19	0828;28	4577;27	4248;28	6829;51	7634;10108	8645;5728	9454;8386	4312;8000	8444;8226	3722;9563	6214;7173	0499;8361	6336;8513	3648;8709	0286;8744	7414;7967	9165;5350	7315;2	6651;3
0;71;20	83252961;3;1;0;0;0;0;1;0;8	5176;GG;2	203026513;27;10	5321;3	6636;100	5362;2	67E-05;0	025641;373;100;38;37500;39;100;0;2902;0	00804;29	1973;6	3116;17	3148;18	0964;18	7025;24	9681;19	7605;48	2426;24	8847;36	0673;36	6734;35	0093;54	7698;26	8707;5	7798;15	9892;16	7056;17	2602;23	0008;18	2078;44	2919;22	7704;33	0103;33	5648;32	0627;50	2705;13809	642;4147	7012;10636	0043;10972	2469;11163	0587;13048	9628;9130	5541;8588	593;11755	4284;11690	1684;11641	5143;9484	9333;6301	0082;3	3917;2
0;55;29	35752192;3;1;1;0;0;0;0;0;3	6597;AG;1	361037361;29;10	8609;4	2627;62	1718;1	92E-05;0	014085;838;62;52;52100;71;80;1;5295;0	01174;47	35;2	4577;7	1055;5	0025;5	4532;30	6275;41	6493;89	6928;42	8357;87	0231;84	835;50	5916;92	2409;40	4343;1	9605;5	8604;4	0561;4	448;26	192;34	1957;75	5635;35	5043;73	3512;71	4489;43	4005;77	5962;18555	0663;878	7822;4140	8224;2684	807;3066	4345;13424	4825;11989	4306;6125	8441;16942	306;7393	3609;8420	1046;11705	0638;5686	7544;8	4378;3
0;66;27	21730295;3;1;0;1;1;0;0;0;3	497;AG;1	424695896;29;10	7685;4	2195;62	2543;2	11E-05;0	014706;763;62;48;47500;68;110;1;4751;0	0109;45	4608;0	75608;8	6346;14	7271;16	5659;33	8462;5	5552;87	8428;42	206;73	0667;79	6263;83	0906;88	6458;40	3062;0	67035;7	6555;13	0572;14	6875;30	0085;4	9254;77	8826;37	4204;64	7819;70	5978;73	6692;78	5946;21014	3592;509	7868;6258	8478;10176	2979;11120	042;18363	6044;3447	5703;6786	2609;18374	0849;13179	3093;10523	3152;8157	2758;6432	6707;4	133;2
0;61;27	60945176;3;1;1;0;0;1;0;0;4	7734;GG;2	007072972;30;10	6851;4	1589;62	2507;2	29E-05;0	015625;702;62;44;43700;64;60;1;4754;0	01034;33	4565;11	6492;16	4285;16	4285;16	4285;26	1146;24	3051;56	2812;33	6333;51	4432;51	4432;43	8726;68	1777;30	1719;10	0052;14	2518;14	2518;14	2518;23	2807;20	9398;50	3231;29	3812;46	0172;46	0172;39	6092;60	5489;12141	8008;3769	8836;5087	4549;5087	4549;5087	4549;9459	3554;6340	1247;6912	6281;10970	7782;7187	7745;7187	7745;6996	5663;5219	6197;3	0232;2
0;39;24	22145329;3;1;0;0;0;0;1;0;8	8114;GG;2	6111557;30;10	6851;4	1109;62	0739;2	29E-05;0	016393;704;62;44;43700;61;120;1;4685;0	01003;44	3688;12	0058;28	2686;28	9226;29	5292;38	6618;20	8129;62	8842;29	9113;45	6762;46	2828;54	3925;75	2054;44	7033;12	0963;28	4817;29	1406;29	7518;38	9533;20	9698;63	3583;30	1368;46	0206;46	6318;54	8026;75	7724;15136	9725;6404	1041;11863	6259;12024	761;12270	8406;14376	6289;8243	5516;11494	7053;12004	7201;12840	9645;12753	4236;11452	0494;7801	9302;2	3039;2
0;39;21	20310523;1;0;0;0;0;1;0;0;6	9821;AA;2	199802789;29;10	6782;4	0073;62	1777;2	30E-05;0	018182;698;61;43;43400;55;90;1;4053;0	00988;29	5402;5	6683;18	0835;18	6348;19	1735;25	4985;6	8726;47	4059;23	106;34	1405;34	6792;46	4415;53	314;25	2238;4	7332;15	319;15	795;16	2448;21	7496;5	7388;40	2901;19	442;28	9787;29	4285;39	4847;45	2235;11079	0479;3843	9341;8997	9705;9182	5093;9253	7815;10566	26;3943	3166;7927	9152;9751	7445;10052	9156;10090	0678;7765	8447;5459	7716;2	8228;4
0;39;22	2136785;1;0;1;0;0;0;0;0;5	8952;GG;2	440213795;27;10	6759;3	7377;100	464;2	31E-05;0	02381;431;100;43;43300;42;100;0;3349;0	00877;43	1137;11	8586;28	0753;28	0753;28	0753;37	9718;24	3392;54	5964;22	9172;38	1713;38	1713;42	5383;66	8775;46	3206;12	7406;30	1636;30	1636;30	1636;40	7963;26	1496;58	6574;24	6218;41	0105;41	0105;45	7024;71	852;18151	6344;8430	8687;15629	2367;15629	2367;15629	2367;18056	8351;12387	7627;13121	1699;13924	8948;15352	4376;15352	4376;12979	7619;8530	3827;2	7746;2
0;72;20	54569362;3;1;1;0;1;0;0;0;17	1951;GG;2	392491512;27;10	4688;3	4657;100	2849;2	84E-05;0	03125;351;100;35;35200;32;40;0;2705;0	00746;23	2939;0	54847;15	3057;16	7649;17	1325;20	0131;0	4599;38	6363;15	5245;22	1147;23	6884;38	7873;39	2472;23	8558;0	5617;15	6749;17	1693;17	5458;20	4958;0	47099;39	5683;15	899;22	6482;24	2598;39	7229;40	1939;6099	6516;454	0036;4121	7958;4363	2637;4421	9142;5189	7041;747	8794;3929	8245;5174	7517;5028	1153;5131	2847;4263	9987;3607	5926;2	4995;1
0;66;20	95717116;3;1;1;0;1;0;0;0;7	5427;AG;1	938928073;29;10	9331;4	0943;62	1532;1	79E-05;0	016667;901;62;56;56000;60;80;1;5333;0	01176;29	1349;0;14	8088;16	8185;17	2435;23	4463;22	1963;57	5554;27	4241;40	3259;42	3568;35	3732;57	5694;25	8863;0;13	1576;14	9432;15	3209;20	832;19	7213;51	1379;24	3663;35	8295;37	634;31	429;51	1503;9956	1946;0;5429	8773;6047	431;6164	1235;8360	4496;5909	7098;4626	6541;9000	7995;7461	96;7288	79;6435	9689;4599	5631;3	5153;0;2	986;3	0392;3	0736;3
0;61;22	54657648;3;1;1;0;1;0;0;0;6	3633;GG;2	038224121;29;10	7643;4	0604;62	0735;2	11E-05;0	017241;762;62;47;47300;58;80;1;4544;0	01034;35	7849;7	3976;21	3689;22	7773;23	5746;31	0401;5	6857;60	019;30	8615;44	0716;45	5828;61	9605;67	6462;36	3397;7	5123;21	7002;23	1305;23	9401;31	5214;5	7739;60	9496;31	34;44	7549;46	2895;62	9212;68	6951;14500	738;4310	4118;11372	0056;11969	4251;12272	043;13999	166;3195	7962;9320	7191;12708	6759;13128	2723;12866	5539;8294	8335;6597	9187;3	3098;2
0;67;31	23941436;3;1;0;0;1;0;0;0;2	6962;GG;1	426338511;30;10	9543;4	3175;62	1064;1	75E-05;0	013333;921;62;57;57200;75;160;1;6419;0	013;56	3052;0	84835;12	818;18	5085;19	3588;43	0055;51	8312;104	2965;46	7232;85	8716;91	8874;53	3992;105	2305;46	9739;0	70776;10	6937;15	4411;16	1505;35	8783;43	2414;87	0117;38	9799;71	6403;76	6591;44	5495;87	7909;22211	611;629	3726;8755	2396;11827	9147;12232	5449;20269	0478;14603	2524;7778	0209;19663	8029;15268	3258;13283	3333;13598	7583;7388	0293;5	9473;7
0;68;24	44727891;3;1;1;0;1;0;0;0;8	6695;AG;2	263365378;29;10	9751;4	0775;62	0616;1	71E-05;0	016949;941;61;58;58400;59;160;1;5512;0	01163;34	5606;5	3089;21	9222;24	1974;24	737;29	3552;17	1369;65	3582;35	4061;46	1085;48	503;53	7086;70	8455;33	7424;5	1832;21	4032;23	6245;24	1514;28	6602;16	7312;63	8109;34	5679;45	0169;47	3547;52	4371;69	1683;12120	7031;3010	4683;8478	5881;8889	8481;8978	7399;10265	1655;5471	1941;8919	6276;11039	1326;10214	3822;10293	5556;8744	6126;6826	1291;2	6433;2
0;52;25	95155709;2;0;0;0;0;0;0;1;7	5754;GG;2	216014033;29;10	7494;3	9703;62	2163;2	15E-05;0	018868;749;62;47;46600;53;130;1;4297;0	0098;25	7669;0	18646;13	398;15	4287;15	8006;21	4632;15	574;49	1896;23	0848;33	6131;35	7585;33	8397;49	4138;22	8175;0	21943;11	9496;13	7339;14	0607;19	0361;13	8222;43	3421;20	2833;29	5339;31	419;29	7725;43	5947;8871	1511;267	478;5010	1804;5778	133;5938	3265;7704	6712;4797	1521;4993	4591;7656	4189;6933	5633;6684	5511;6026	1042;4756	5259;2	7814;18
0;46;22	83950617;1;0;0;0;0;1;0;0;10	9747;GG;2	336493549;29;10	7122;3	8712;62	1884;2	23E-05;0	020833;722;62;45;44900;48;120;1;4061;0	00987;39	6172;7	8684;23	7381;26	4288;26	9839;34	3554;11	1342;64	985;32	6412;46	1023;48	8263;61	9521;73	0862;39	6172;7	8684;23	7381;26	4288;26	9839;34	3554;11	1342;64	985;32	6412;46	1023;48	8263;61	9521;73	0862;12995	0116;3882	5206;9748	133;10360	3039;10498	4223;11961	2115;4873	0314;9537	176;10900	1692;11276	0397;11322	2922;9539	4093;7144	3979;2	5276;6
0;39;20	17714852;1;0;NA;NA;0;1;0;0;18	2899;AA;2	901278833;28;10	7955;3	6109;100	6186;2	05E-05;0	027027;485;100;49;48800;37;120;0;4114;0	00974;33	4174;0	60105;29	6519;30	7617;31	254;32	4125;26	5586;55	236;22	0045;24	6581;25	6728;29	3535;55	9121;34	5723;0	62182;30	6767;31	8248;32	3341;33	5326;27	4764;57	1449;22	765;25	5102;26	56;30	3679;57	8443;9791	6145;450	5914;9579	6354;9600	8852;9704	9011;9709	3118;8696	3371;6037	5013;8530	3053;9026	4987;9156	1492;9022	9755;5700	3466;2	5048;1
0;46;23	52941177;1;0;0;0;0;1;0;0;11	9219;GG;2	744152792;30;10	9205;3	989;62	1348;1	81E-05;0	018519;890;61;55;55300;54;60;1;5571;0	01137;50	9035;23	1298;34	3224;34	3224;34	9475;43	2392;36	0648;59	942;31	6765;48	5831;48	5831;47	4658;83	5306;52	9979;24	0815;35	7346;35	7346;36	3855;45	0184;37	5487;62	4084;32	9798;50	582;50	582;49	4188;86	9675;13788	4474;8513	2544;10756	2901;10756	2901;10925	3645;12691	3373;10655	1455;11603	3704;10644	1179;11455	3683;11455	3683;11064	9188;7662	5522;2	3916;2
0;46;24	4646016;2;0;0;0;0;0;1;0;14	6016;GG;2	653216683;29;10	76;3	8067;62	1372;2	12E-05;0	022222;758;62;47;47100;45;70;1;4208;0	00985;49	6613;15	8244;31	8319;31	8319;32	3891;42	7257;26	4595;62	5209;28	2626;46	4313;46	4313;52	3608;78	8204;51	5647;16	4309;33	052;33	052;33	6305;44	3633;27	4737;64	9172;29	3459;48	2109;48	2109;54	3677;81	8414;15810	0621;6793	3969;11633	5795;11633	5795;11858	3743;14927	9266;7914	2429;12523	4264;12835	9759;13313	1046;13313	1046;11232	4413;8306	3251;2	6158;2
0;46;29	41073492;1;0;0;0;0;0;0;1;4	2847;GG;1	446233085;31;11	017;4	4659;60	1185;1	64E-05;0	011494;1013;60;61;60900;87;160;1;7735;0	01496;59	7399;1	4355;14	3594;15	7148;15	7148;41	1578;23	1213;111	9638;51	2479;97	2331;98	6254;90	3696;113	4908;41	5045;1	0544;10	1866;11	1213;11	1213;28	6687;15	9505;77	5722;35	4611;67	1947;68	155;62	7407;78	6911;20030	3583;840	6895;6382	7024;6855	038;6855	038;15322	281;8642	4788;7103	9209;17638	2053;10341	5522;10102	3624;11326	0183;6617	4495;3	9193;7
0;39;23	79535991;1;0;0;0;1;0;0;0;14	226;AG;2	638955892;28;10	9367;3	7842;100	3571;1	78E-05;0	022727;560;100;56;56200;44;80;0;4851;0	01109;43	2065;18	3622;33	7697;34	3314;34	9373;39	8643;19	1788;54	7209;29	6768;38	5985;39	2043;54	3569;73	5358;46	8892;19	9273;36	6481;37	2576;37	9152;43	2621;20	8135;59	385;32	2063;41	8884;42	5459;58	99;79	8036;14680	5401;8570	7048;12762	4956;12887	1265;12982	468;14037	2919;7428	5389;13237	5926;12432	3202;13115	9687;13175	2598;11885	1297;8551	3915;2	4993;2
0;51;27	14158239;1;0;0;0;0;1;0;0;3	2614;GG;1	502625684;30;10	7955;4	2905;62	1656;2	05E-05;0	013699;785;62;49;48800;73;90;1;5523;0	01184;51	7478;0	025013;23	677;30	9523;32	035;42	9308;13	7169;105	8651;50	5033;73	8765;81	0792;92	1946;105	9115;54	2639;0	026229;24	8283;32	4573;33	5926;45	0182;14	3838;111	0125;52	9589;77	4686;85	0214;96	6774;111	0612;22120	6294;57	7274;13015	1841;15965	6192;16348	1;20092	7649;7295	8963;7190	2494;21424	6696;17855	9471;16005	7252;11980	61;7107	5479;3	1802;1
0;52;20	81165453;3;1;0;0;0;1;0;0;7	6135;GG;1	762073982;30;10	8454;4	2195;62	1818;1	95E-05;0	014706;825;62;51;51300;68;100;1;5588;0	01177;33	6092;0	011034;14	7584;15	8208;15	8208;25	5892;11	3136;72	1008;37	4103;55	8961;57	0061;60	811;72	1246;33	5309;0	011008;14	7241;15	784;15	784;25	5297;11	2873;71	9329;37	3232;55	766;56	8734;60	6695;71	9568;12197	929;30	0899;5106	5494;5622	6585;5622	6585;9422	4848;3877	8499;5410	5062;11563	4345;8171	2157;7969	6816;6932	3887;5362	0811;3	3074;2
0;46;22	95908766;2;0;0;0;1;0;0;0;6	1862;GG;1	870398018;27;10	7255;3	8067;100	2203;2	20E-05;0	022222;454;100;46;45500;45;100;0;3583;0	00947;27	2236;0	025646;13	6989;15	856;16	4643;22	6959;1	2765;50	6296;22	8307;34	2092;36	3684;49	397;50	6735;21	081;0	01986;10	6079;12	2783;12	7494;17	5749;0	9885;39	2058;17	6793;26	4904;28	1624;38	2513;39	2398;8603	8152;37	8758;6056	8328;6600	8134;6722	6582;7750	6745;976	4731;3935	0041;7583	1578;7473	2624;7338	894;4320	6641;3885	9633;3	0301;2
0;42;21	383942;1;0;0;0;0;1;0;0;17	3181;AG;2	859565942;31;10	7748;4	0775;60	1258;2	09E-05;0	016949;795;59;48;47800;59;100;1;5531;0	01102;51	8513;0	16273;42	3892;43	0989;43	7426;48	0783;39	1063;87	9162;35	3741;44	3905;45	0343;49	0268;88	1332;50	5176;0	15854;41	2989;41	9903;42	6175;46	8416;38	1005;85	6549;34	4642;43	2487;43	8759;47	7658;85	8662;13812	5975;191	9717;12822	539;12912	0473;12953	5969;13442	4016;9729	4744;8089	0941;11962	3777;12812	2876;12905	815;11108	9433;7910	3648;2	4055;2
0;51;31	53344671;1;0;0;0;0;1;0;0;3	2932;GG;2	312961004;30;11	9277;4	5747;62	0492;6	61E-06;0	010309;2440;61;151;151400;97;150;1;17202;0	02845;75	0736;0	58517;35	5359;42	5979;43	4893;60	381;60	7597;135	6424;60	2939;92	8168;99	9792;75	5463;136	306;71	0288;0	46189;32	5395;39	2029;40	041;56	5843;51	6141;129	7152;58	2083;90	198;97	0251;78	6249;130	239;18351	4718;472	8755;11619	6958;12827	9994;13070	8337;15449	3873;12477	3793;9795	7435;15914	9147;15234	4157;15010	0095;12913	8136;9382	1101;2	8564;2
0;46;25	14285714;1;0;0;0;1;0;0;0;5	7305;GG;1	586796707;30;10	9023;4	2341;62	1993;1	84E-05;0	014493;873;62;54;54300;69;150;1;5901;0	01194;50	2707;0	66206;12	5748;23	134;24	5973;39	6304;41	4695;94	5059;43	0113;70	6155;82	1757;53	7432;95	2127;48	6744;0	64104;12	1755;22	3994;23	8162;38	372;40	1527;91	5049;41	6455;68	3731;79	5663;52	0367;92	1893;22435	1868;545	9488;9384	5388;15182	2116;15870	7787;20645	1088;15515	2966;8166	3238;19830	6938;17709	7981;14078	0467;15443	0584;7729	146;4	2439;2
0;51;24	08822312;3;1;0;0;0;0;0;1;5	0382;GG;1	733287334;30;10	7211;4	1744;62	1399;2	21E-05;0	015385;729;62;45;45300;65;150;1;4946;0	01076;46	851;0	015913;21	1587;27	7896;30	4254;39	7321;31	9178;85	385;35	9106;56	1747;63	375;53	5006;85	4185;46	9424;0	015944;21	2;27	8438;30	4848;39	8096;31	9801;85	5516;35	9806;56	2843;63	4987;53	605;85	5852;18094	8623;24	5399;10293	4238;12772	1754;13985	0221;16681	2493;10349	2616;6623	2152;16516	478;14821	2987;13437	3767;11355	2369;6579	0187;3	1823;2
0;39;23	183391;1;0;0;0;0;0;0;0;18	7315;GG;2	631287722;31;11	0974;4	1109;60	1641;1	52E-05;0	016393;1097;60;66;66000;61;140;1;7512;0	0136;73	4106;6	5244;47	1211;50	4056;50	4056;62	2152;61	2571;132	6242;64	3758;88	3171;91	5358;78	2283;139	4854;93	1295;8	2769;59	7784;63	9451;63	9451;78	927;77	7114;168	2486;81	6679;112	0401;116	1233;99	2414;176	9528;14000	8892;2438	1151;8740	064;9203	0614;9203	0614;11488	6832;8354	1542;9204	4704;12565	4746;10736	4509;10749	8899;9953	7819;7402	4082;2	9921;3
0;54;20	83070319;2;0;0;0;0;1;0;0;15	0753;AG;2	539833532;27;10	7643;3	6109;100	2119;2	11E-05;0	027027;472;100;47;47300;37;90;0;3584;0	00927;26	9848;6	5222;19	9635;20	8892;21	2969;24	5866;13	7269;41	1142;20	5358;26	6417;27	5155;34	2117;47	9386;23	8363;5	7739;17	6386;18	4557;18	8156;21	7195;12	122;36	2918;18	1271;23	5168;24	2881;30	2104;42	3324;8416	77;3777	2373;7291	5674;7453	7772;7540	731;8039	2127;4648	7194;7408	0432;7376	6579;7843	8556;7862	3832;7046	6687;5040	8953;3	3147;2
0;53;31	640625;1;0;0;0;0;0;1;0;5	4477;GG;1	502243377;31;10	7299;4	3175;60	1316;2	19E-05;0	013333;760;59;46;45700;75;170;1;5728;0	01165;59	2697;0	071989;23	3991;29	6644;31	3428;48	1435;6	5112;117	2797;55	1637;86	0252;92	8061;110	8568;117	368;56	9543;0	069177;22	4851;28	5056;30	1184;46	2628;6	2568;112	6982;53	0088;82	6646;89	1806;106	5262;112	7831;24832	194;113	4511;13620	9605;16412	1518;17012	2777;22550	4833;4044	4393;8589	2282;22524	3068;19120	6184;17418	7641;11379	2382;8488	623;4	1914;3
0;61;23	87543253;3;1;1;0;0;1;0;0;3	6666;AG;1	537228345;29;10	6713;4	0943;62	1934;2	32E-05;0	016667;693;62;43;43100;60;80;1;4203;0	01034;28	2578;0	33422;6	3196;9	4109;10	0753;20	8799;3	4657;57	9844;28	8597;48	2583;51	6615;54	868;58	3336;23	6012;0	35824;5	4378;8	0298;8	6003;17	5674;2	86;47	6128;23	3845;39	3828;42	2493;45	1231;47	9831;10680	7603;298	7229;3947	1244;5402	0848;5639	4425;9063	1244;2103	4403;4440	8385;9727	3241;7521	3715;6752	311;5638	5599;4329	4662;3	7537;1
0;45;24	91349481;1;0;0;0;0;0;0;1;12	4241;GG;2	348811997;30;10	8317;4	0254;62	1622;1	98E-05;0	017857;814;61;51;50600;56;140;1;5158;0	01062;47	2084;0	15906;26	703;26	703;27	2735;38	7927;35	9069;82	8279;34	2724;55	7652;55	7652;47	1318;83	0387;45	8519;0	15449;25	9357;25	9357;26	4898;37	6781;34	8751;80	448;33	2876;54	1629;54	1629;45	7775;80	6527;14882	1859;213	7581;9431	567;9431	567;9648	8245;13055	478;7543	8538;6893	301;12353	413;11334	3484;11334	3484;7936	5303;6690	1001;2	761;5
0;44;35	49168975;1;0;0;0;0;0;0;0;7	7468;GG;2	28807939;30;11	7845;4	4659;62	0624;7	62E-06;0	011494;2114;62;131;131200;87;140;1;14503;0	02221;69	3662;14	3934;41	9279;42	7208;43	5303;59	6525;38	0834;108	6965;53	0891;80	0331;80	8426;85	48;123	5634;49	145;10	1975;29	7054;30	2671;30	8407;42	263;26	9816;77	01;37	6129;56	7023;57	2759;60	5614;87	543;15856	7275;5766	1763;12060	8605;12245	6846;12373	332;15228	4799;9335	2339;12358	2403;13291	0465;13861	3767;13851	6432;11637	8979;8841	5093;3	1328;6
0;65;26	953125;3;1;0;0;0;0;0;1;4	1553;GG;1	436501044;29;10	8218;4	1897;62	1588;2	00E-05;0	015152;806;61;50;50100;66;120;1;4956;0	01125;39	9241;0	44171;7	5544;13	3687;14	5559;31	3151;4	434;80	6487;39	0684;67	2494;73	191;76	6981;81	1321;40	5047;0	44813;7	6642;13	5631;14	7676;31	7705;4	4985;81	8216;39	6366;68	2274;74	2554;77	8135;82	312;20149	9919;516	8429;5487	0741;8853	3592;9708	3495;17540	0349;3447	4595;6887	1009;18444	1891;12199	665;9951	0767;8474	1675;6451	6785;3	4683;2
0;57;22	77318641;3;1;0;0;0;0;0;0;19	3928;GG;2	90342853;30;10	9455;3	912;62	2393;1	76E-05;0	02;911;62;57;56700;50;110;1;5598;0	01131;43	3595;0;33	0259;34	4256;34	4256;39	5125;31	0318;73	4531;29	3503;38	3145;39	7825;42	4213;73	4531;42	6806;0;32	5089;33	8867;33	8867;38	8939;30	5459;72	3031;28	8908;37	7147;39	1596;41	7572;72	3031;12558	8928;0;10888	1678;11221	5426;11221	5426;12053	2573;6417	2739;6239	1178;11095	3096;11519	7556;11533	7144;8269	1102;6239	1178;2	3989;0;2	499;2	484;2	484;2
0;45;24	24242424;3;1;0;0;0;1;0;0;3	446;AG;1	647513091;30;10	8097;4	0254;62	1859;2	02E-05;0	017857;796;62;50;49500;56;90;1;5050;0	0107;22	8164;0	042727;8	585;11	1444;11	3946;18	1649;4	3256;58	0608;34	061;46	709;49	1467;53	778;58	1035;22	3039;0	041768;8	3922;10	8941;11	1386;17	7569;4	2284;56	7567;33	296;45	6598;48	0428;52	57;56	7984;11016	0906;42	1143;5674	8901;6984	4472;7114	2246;9930	7806;2925	5567;5286	7806;11017	9394;9272	1538;8585	1736;6756	9825;5294	8988;4	0553;2
0;63;31	93496879;3;1;0;0;1;0;0;0;3	796;GG;1	847817545;30;11	4479;4	382;62	053;1	07E-05;0	0125;1510;62;94;93700;80;110;1;10295;0	01668;78	7147;5	9496;37	6941;43	5973;44	7531;63	0997;45	1795;133	7103;59	2381;95	1352;101	3385;94	7088;139	8883;78	31;5	1095;36	2281;42	1864;43	475;62	4865;40	5896;129	9009;54	7736;91	7343;98	155;94	6197;135	2093;21996	6239;2350	8262;13548	8855;14821	3185;15013	7834;18321	7755;10688	9639;11416	2172;18678	4559;17311	664;17131	207;13756	6533;9768	6978;3	4375;2
0;55;24	28097534;3;1;0;0;0;0;0;0;2	9868;GG;1	125523096;30;10	76;4	3175;62	1372;2	12E-05;0	013333;758;61;47;47100;75;100;1;5388;0	01172;51	1452;0	070358;1	6365;1	2514;1	9491;31	5002;1	3484;110	2057;56	7332;108	9579;108	5155;108	9412;110	2897;50	0343;0	06883;1	6009;1	2242;1	9067;30	816;1	3191;107	812;55	501;106	5913;106	1585;106	575;107	8941;28790	5781;89	6781;1976	5115;1545	7883;2391	9616;23814	9299;1652	3581;6611	9778;27093	4611;7677	535;8054	1144;7826	6227;6586	5801;4	8256;2
0;73;20	17325264;3;1;1;0;1;0;0;0;12	7927;AG;2	412790461;29;10	6189;3	8712;62	2527;2	45E-05;0	020833;657;62;41;40900;48;80;1;3721;0	00942;15	8712;8	3306;10	0029;10	6949;10	6949;12	4021;15	8266;22	3887;14	5734;20	0404;20	7116;15	0223;30	8489;13	7472;6	8835;8	5377;9	1779;9	1779;10	7291;13	4462;19	2659;12	2092;16	9887;17	6227;12	8472;26	2934;4684	916;2458	0585;2532	7561;2551	2537;2551	2537;2990	1257;3613	38;3874	2768;4249	0652;3399	2178;3563	5077;3172	9848;3022	0659;2	3059;3
0;59;25	0995016;3;1;0;0;0;0;1;0;4	9213;GG;1	716725013;29;10	6573;4	0943;62	1345;2	35E-05;0	016667;684;62;42;42500;60;110;1;4155;0	01036;23	2923;1	4322;9	8396;13	0764;13	4621;18	8193;7	6978;52	2611;29	9344;40	338;43	576;46	1022;53	8;18	1056;1	1132;7	6486;10	1646;10	4644;14	6287;5	9837;40	6237;23	2686;31	3556;33	8726;35	8363;41	8199;8505	1458;988	6505;4531	797;5603	8133;5770	8348;7474	9207;3365	9871;4913	4327;7841	7337;6954	7077;6534	6099;5631	9941;4191	5849;3	7456;13
0;57;22	5308642;3;1;0;0;0;1;0;0;6	0709;GG;2	031850527;29;10	7386;3	989;62	1294;2	17E-05;0	018519;742;61;46;46100;54;110;1;4272;0	0104;32	9022;1	0447;18	5192;20	867;20	867;27	5116;6	2508;65	6181;32	7962;45	4498;47	7482;60	4946;66	7454;33	6202;1	0675;18	9234;21	3224;21	3224;28	1119;6	3872;67	0501;33	5119;46	4416;48	7902;61	8147;68	202;13040	5417;779	7997;8040	9187;8847	6732;8847	6732;11030	0553;3789	8358;7052	2464;11762	6237;10328	0844;10105	3878;8567	7195;6428	5103;2	5962;13
0;39;36	73094582;1;0;0;0;0;0;0;0;2	4047;AG;1	36054073;30;11	2997;4	4427;62	1538;1	24E-05;0	011765;1300;62;81;80800;85;120;1;9104;0	01654;60	8138;3	5168;12	628;14	1552;14	1552;39	6782;51	6521;116	4464;57	2224;105	6201;106	9747;68	4519;120	104;50	4978;3	6914;12	2762;13	6774;13	6774;33	878;39	2205;95	495;47	2368;85	3188;86	5996;60	1045;99	3249;21599	5065;1604	4386;5864	8665;6455	4993;6455	4993;16363	175;13994	7235;7720	3845;19501	7627;10422	8108;10142	2342;14479	5573;6782	8192;4	8335;3
0;73;24	24242424;3;1;1;0;0;0;0;0;10	2768;GG;2	129947579;29;10	8138;3	9512;62	125;2	01E-05;0	019231;800;61;50;49700;52;130;1;4554;0	01011;31	7809;5	4049;13	6032;14	6541;14	9152;24	9296;22	7023;47	0087;19	9896;37	669;38	7076;29	8819;52	5842;25	7827;4	3969;11	112;11	9504;12	1669;20	3004;18	0614;37	9535;16	0536;30	3191;31	1535;24	4246;42	486;9070	5132;2764	2696;4907	8037;5147	6598;5235	9631;7856	9369;4887	7223;5977	7228;6896	856;6442	0109;6395	2842;4980	5313;4593	5616;4	6553;3
0;67;21	79944511;3;1;1;0;0;0;0;1;8	5878;GG;2	101535412;29;10	5133;3	8918;62	1622;2	72E-05;0	020408;592;62;37;36800;49;90;1;3400;0	00878;30	1284;9	6171;17	9274;18	3626;18	3626;25	3819;17	8687;46	509;25	3435;37	6729;38	0904;38	5843;56	453;30	7112;9	8032;18	2742;18	7178;18	7178;25	8729;18	2143;47	4087;25	8337;38	4016;38	8272;39	3307;57	545;10068	2963;4737	9678;6954	3695;7203	4848;7203	4848;8746	248;5807	4576;7921	1555;8740	7208;8302	7629;8196	7833;6689	3483;5315	9847;3	1203;2
0;48;24	89706023;1;0;0;0;0;1;0;0;10	5997;GG;2	128650067;30;11	5059;4	4308;62	0625;1	01E-05;0	011905;1600;61;99;99300;84;90;1;11021;0	01819;66	0459;13	8942;32	8022;35	371;36	0908;50	4182;19	0556;106	0464;52	8203;84	2224;86	8475;101	2576;120	3132;89	2995;18	7861;44	3513;47	8244;48	7977;68	1695;25	7648;143	3834;71	4174;113	8755;117	4249;136	9085;162	6733;14659	253;4073	8749;7646	0836;8005	8938;8162	9656;10892	0421;3668	8157;9471	0358;12767	1205;10421	0334;10368	857;8358	1707;6983	8103;3	2356;2
0;43;25	84776822;1;0;0;0;0;0;0;0;12	23;GG;2	352568537;30;11	3433;4	3041;62	0588;1	18E-05;0	013514;1360;62;84;84400;74;80;1;9125;0	01465;63	0656;8	6259;37	1297;37	9091;37	9091;51	8281;40	2351;100	8712;45	3266;71	0496;71	9757;69	6496;109	8848;76	397;10	0187;43	755;44	6994;44	6994;62	2716;46	8563;121	7207;53	9157;86	358;87	4901;85	3332;132	1895;12567	5231;3024	6565;8518	3597;8681	3726;8681	3726;11170	3368;6356	4439;8120	3339;10494	1664;10025	2341;9990	3451;7583	5967;5974	35;2	8565;3
0;60;28	57796068;3;1;1;0;0;0;1;0;2	8564;GG;1	448828095;30;10	6643;4	2341;62	119;2	34E-05;0	014493;689;62;43;42800;69;50;1;4759;0	01059;67	5288;1	6165;18	9321;32	7554;34	9937;55	0928;9	765;128	4326;59	7468;95	1199;110	5165;120	3486;130	1136;63	0262;1	5087;17	6698;30	5714;32	6605;51	4195;9	1139;119	8692;55	7631;88	7777;103	1477;112	3243;121	4382;28639	8196;1314	7384;14178	6246;20928	2646;22048	6273;27130	0757;7275	7286;10322	0401;25638	2868;24093	7992;19540	3699;14638	317;9400	4041;3	3141;2
0;72;20	70081674;3;1;0;0;0;1;0;0;4	4262;AG;1	871083056;29;10	6897;3	912;62	0934;2	28E-05;0	02;707;62;44;43900;50;110;1;4003;0	00988;22	868;4	3957;7	0992;7	0992;7	4781;14	8505;6	2414;50	1373;30	9878;47	2641;47	2641;48	5008;54	7422;22	8809;4	3982;7	1032;7	1032;7	4823;14	8589;6	2449;50	1656;31	0053;47	2908;47	2908;48	5282;54	7731;12425	1324;3355	7886;5419	2235;5419	2235;5670	3111;9662	5158;4076	1227;7005	2634;11471	3974;8285	0501;8285	0501;7308	6048;5162	5667;3	1442;9
0;39;23	59700421;1;0;0;0;0;1;0;0;12	857;GG;2	564124414;30;10	8036;4	0604;62	1997;2	03E-05;0	017241;791;61;49;49200;58;80;1;5163;0	0108;38	5922;4	5798;25	8029;30	1082;30	7299;35	2775;17	7641;64	808;30	4077;38	9245;43	3109;51	8903;69	6544;31	3149;3	7176;20	9769;24	4689;24	9689;28	6392;14	2894;52	4629;24	5593;31	4318;34	9877;42	1112;56	4007;11712	7594;2918	4728;9989	5908;10792	716;10872	0584;11320	6777;5529	3854;8500	2976;10188	4082;11127	5033;11249	6851;8919	4397;6386	4723;2	5809;15
0;72;27	09925101;3;1;0;0;0;1;0;0;5	344;AG;1	712383052;31;11	0974;4	3307;60	1093;1	52E-05;0	013158;1098;60;66;66000;76;90;1;8033;0	0145;66	8425;14	1514;25	5015;27	7739;27	7739;46	5493;13	3654;120	5119;66	4151;106	7406;109	0804;121	7229;135	0883;49	7186;10	6119;19	0582;20	7297;20	7297;34	6591;9	8538;89	0548;48	9142;78	82;80	5487;90	1257;99	9794;19748	0706;4004	7209;6659	4506;7064	0293;7064	0293;12147	3439;2841	1657;9476	8074;17498	8808;10701	2585;10507	5936;8611	5952;7235	2639;4	1789;3
0;39;21	04804761;1;0;0;0;1;0;0;0;11	6489;AG;2	626773739;27;10	6016;3	6376;100	5;2	49E-05;0	026316;400;100;40;40200;38;100;0;3085;0	00831;24	9763;9	0456;19	1861;19	5627;20	0217;22	8828;4	3686;36	1337;20	1063;25	4701;25	929;41	1231;45	4917;25	8631;9	7179;20	179;20	5547;21	0089;23	8537;4	0681;34	2925;18	0521;23	3161;23	7702;40	2569;44	325;8070	5748;4872	6712;7343	7157;7371	75;7396	8079;7785	7455;2571	8757;7467	336;7003	1644;7525	6509;7611	6628;6111	3028;4636	7061;2	3514;3
0;69;27	99036281;3;1;1;0;0;0;0;0;2	3844;AG;1	301813355;29;10	7342;4	2047;62	111;2	18E-05;0	014925;739;62;46;45900;67;110;1;4595;0	01069;49	0305;0	47421;6	1444;8	7694;8	7694;32	0133;2	0783;111	2242;59	481;102	1806;104	8764;109	6422;111	7205;47	8675;0	46296;5	9986;8	5614;8	5614;31	2539;2	029;108	5861;58	0702;99	757;102	3888;107	0416;109	0706;31355	2532;256	4138;6137	2678;8880	751;8880	751;24753	3326;1987	4711;7222	2409;29572	6235;14128	5702;12041	7758;8306	3912;7133	3025;11	0194;5
0;64;27	94214333;3;1;1;0;0;0;1;0;9	0299;GG;1	86360645;29;10	732;4	0073;62	2283;2	18E-05;0	018182;736;61;46;45800;55;70;1;4256;0	0104;26	6163;0	20308;10	8701;13	5498;14	4713;21	2467;7	2417;51	2093;24	2298;37	5458;40	3673;44	2053;51	447;26	8939;0	23893;10	9534;13	6993;14	6336;21	5996;6	2675;49	0253;21	754;35	2217;38	1185;43	0324;49	2999;9036	3442;179	804;5095	3241;6034	0247;6249	2828;7877	3279;3190	3953;4138	1042;7811	6301;7108	2192;6759	963;5736	618;4030	6359;5	1405;1
0;61;23	87511478;3;1;0;0;0;0;0;0;6	1014;GG;2	060456265;29;10	4312;3	8501;62	2018;2	95E-05;0	021277;545;62;34;33900;47;110;1;3121;0	00835;38	8391;3	8814;21	8289;24	731;25	4623;33	1443;10	0531;65	5797;29	8783;44	1116;47	1387;59	5207;69	5739;39	8869;3	9861;22	4179;25	3983;26	1492;34	0386;10	3244;67	349;30	6844;45	3017;48	4105;61	1266;71	451;15773	5941;1990	1519;12113	3085;13128	6886;13395	5316;15074	6057;4972	6238;8469	8988;13409	9348;13890	0205;13531	1025;9893	8955;7159	8441;3	2932;2
0;50;24	56747405;3;1;NA;NA;0;1;0;0;9	4646;GG;1	366369805;29;10	1266;4	3944;62	3441;4	00E-05;0	012346;401;62;25;25000;81;70;1;2342;0	00423;39	1576;2	2739;3	8098;4	1891;4	3811;20	8572;24	7865;82	1795;43	6586;80	1638;80	5387;59	7583;84	5448;32	4881;1	8866;3	1609;3	4756;3	6349;17	3048;20	5648;68	1823;36	2225;66	5099;66	821;49	5801;70	1448;15292	6243;807	711;1717	2325;1897	3531;1931	213;8806	5028;6938	5007;4165	9748;14696	6384;4952	6409;4893	5061;8230	0352;4150	5225;8	1868;3
0;71;23	91883029;NA;NA;NA;NA;NA;NA;NA;NA;4	1579;GG;1	618313137;29;10	8218;4	1589;62	1588;2	00E-05;0	015625;806;61;50;50100;64;100;1;4919;0	01102;38	6379;1	5371;13	0536;16	6877;17	1328;27	7536;5	942;76	6462;38	4456;61	146;64	8295;72	3369;78	2789;38	976;1	5506;13	1678;16	8337;17	2828;27	9965;5	994;77	3169;38	7821;61	6811;65	3968;72	9699;78	9639;15705	4978;874	5082;6241	0779;7637	3144;7819	7442;12208	2196;3269	452;6909	4874;13912	0794;10163	6194;9669	4064;8412	7579;6378	2632;5	0079;8
0;68;19	13265306;3;1;1;0;0;1;0;0;15	7245;GG;2	881166921;29;10	7255;3	7842;62	1585;2	20E-05;0	022727;732;62;46;45500;44;100;1;4059;0	0096;30	6439;21	7143;26	711;27	0613;27	0613;28	7972;21	0033;26	6617;17	7252;21	3814;21	7153;27	7733;48	7767;27	5507;19	2823;23	9488;24	273;24	273;25	8599;18	3817;24	1972;15	9157;19	2798;19	5793;25	4706;43	8523;8296	9612;7407	6394;7738	4615;7808	5533;7808	5533;8153	8857;5144	2978;8172	8709;6848	9781;7311	1575;7375	3702;6648	4143;5329	1389;2	8657;3
0;39;27	54820937;NA;NA;NA;NA;NA;NA;NA;NA;3	9175;GG;2	137908534;30;11	3621;4	4188;62	0491;1	16E-05;0	012048;1386;62;86;86000;83;100;1;9593;0	01654;68	7771;7	7516;30	4058;37	6892;38	5514;54	7486;50	7582;116	9526;54	6895;86	4776;93	9025;74	2709;125	029;52	2334;5	5859;23	1902;28	8712;29	5234;41	7839;37	0799;87	5488;39	9706;63	8545;69	6311;56	2981;93	3779;16930	2529;3605	7432;10257	2878;11621	5951;11725	0838;14511	2268;10165	4903;10558	0472;14057	0856;13597	4805;13444	2881;11272	6405;8117	929;2	8796;2
0;67;25	46198063;3;1;1;0;1;0;0;0;7	3263;GG;1	916094651;29;10	9004;4	0775;62	2273;1	85E-05;0	016949;871;61;54;54200;59;70;1;5156;0	01134;33	6238;0	2403;15	8805;19	3732;19	3732;27	0738;32	0288;65	6261;31	1298;46	0524;49	6284;33	8609;65	8897;31	8706;0	22777;15	0525;18	3631;18	3631;25	6621;30	3588;62	2044;29	5067;43	6512;47	0407;32	0954;62	4542;11433	7017;127	9366;6905	019;7343	4106;7343	4106;10041	4753;6868	3212;5432	8099;10070	588;9027	6861;9186	7846;6480	7337;5426	8155;3	8087;4
0;65;27	94309769;3;1;0;0;1;0;0;0;3	579;GG;1	206053567;29;10	8628;4	2047;62	1429;1	92E-05;0	014925;840;61;52;52200;67;120;1;5158;0	01174;47	2844;0	69194;4	9663;1	4156;1	8375;34	109;10	1654;96	1218;46	3769;95	2817;91	3097;86	7029;96	8683;45	9733;0	67275;4	8286;1	3764;1	7865;33	1633;9	8835;93	4565;45	0909;92	6398;88	7779;84	2988;94	1823;24002	0251;486	0881;4413	47;1258	5107;1620	5764;20298	5858;6107	3334;6077	268;22216	3439;6778	8316;9465	522;10259	4693;5718	2437;10	1481;2
0;56;30	86303587;3;1;1;0;1;0;0;0;4	0676;AG;1	438778939;30;10	8474;4	2905;62	0773;1	95E-05;0	013699;828;62;51;51400;73;140;1;5790;0	0122;46	6725;0	67125;9	0593;10	4451;11	4508;35	0528;35	0431;88	0985;41	0453;78	069;79	4194;53	7903;88	8334;44	622;0	64176;8	6613;9	9862;10	9477;33	5128;33	5036;84	228;39	242;74	6391;75	9302;51	427;84	9306;20011	1598;551	3758;6536	7361;7431	9501;8112	5474;17726	9092;11923	8484;7072	7079;17493	8839;11681	7096;11090	4681;12109	7558;6741	2618;5	219;4
0;39;30	47796622;1;0;0;0;1;0;0;0;2	3491;GG;1	12469789;30;10	7032;4	2195;62	2378;2	25E-05;0	014706;715;62;44;44500;68;100;1;4908;0	01068;63	8622;0	053495;6	1841;11	1659;11	9362;41	861;10	9497;131	1479;65	059;119	2722;124	607;120	2587;131	2084;60	5324;0	050705;5	8616;10	5837;11	3138;39	6784;10	3788;124	3098;61	6668;113	0533;118	11;113	9883;124	3671;33603	5874;61	3788;6235	9535;10779	6207;11441	4665;28086	2838;7613	1813;8457	8473;30867	2293;16779	0436;13186	0041;13850	5806;8465	9401;4	8068;1
0;55;32	79194476;3;1;0;1;1;0;0;0;4	6712;GG;1	562521061;31;11	0333;4	3175;60	1555;1	62E-05;0	013333;1029;60;62;61900;75;100;1;7545;0	01424;65	7262;0;22	2694;25	7941;27	189;49	6439;29	7564;123	8297;55	6941;96	6567;100	4627;94	0893;123	8457;88	5429;0;29	6517;34	3713;36	2587;66	6208;39	3876;166	8727;75	0648;130	6351;135	762;127	5062;166	8938;21165	6288;0;9494	1012;10797	0691;11376	6591;18288	7401;8202	314;6445	1951;18839	3711;13652	8705;12743	36;10386	1847;6423	3841;3	5901;0;2	8916;2	9698;3	0278;3
0;48;22	95908766;NA;NA;NA;NA;NA;NA;NA;NA;12	8866;GG;2	420476749;30;10	9665;4	1897;62	1912;1	73E-05;0	015152;931;62;58;57900;66;130;1;6202;0	01159;35	0733;3	7578;19	376;22	8436;23	4557;30	6923;11	01;58	032;26	2527;38	5214;42	0635;50	9672;61	9772;28	5401;3	2955;15	901;18	6775;19	1746;24	9933;8	8386;46	5684;20	9512;30	8379;33	682;41	1739;50	0125;11759	2688;2132	7981;8955	7848;10004	4585;10087	9664;11371	0205;5044	7091;6948	3351;10201	9208;10651	3415;10418	0699;8412	3756;5575	3472;2	816;2
0;40;19	8406642;1;0;1;0;0;1;0;0;18	2986;GG;3	040410357;27;10	6805;3	4965;100	4619;2	30E-05;0	030303;433;100;44;43500;33;60;0;3292;0	00838;40	1683;4	5916;28	419;32	6744;33	2226;36	9877;17	4036;63	0576;27	144;34	6138;38	8241;50	4328;67	8364;39	9135;4	5456;28	1975;32	4365;32	9793;36	7357;17	2463;62	6389;26	9374;34	3905;38	573;50	1234;67	3697;9474	9926;2395	1814;8274	8129;8787	6814;8833	701;9032	607;6218	1139;7515	6385;8274	6302;8970	4429;9282	8295;9827	1003;5943	4487;3	0598;4
0;59;25	40281608;3;1;0;0;1;0;0;0;6	1586;GG;1	506881748;29;10	5187;4	0431;62	1849;2	70E-05;0	017544;595;62;37;37000;57;120;1;3638;0	00946;34	8771;1	248;8	3551;9	9812;10	437;24	8197;24	6663;67	4801;32	7947;58	3592;60	1624;44	13;68	7963;39	8423;1	3997;9	1591;10	9544;11	4695;28	069;28	1231;74	1783;34	5052;64	1812;66	1786;47	5276;75	6507;15100	0988;741	7346;4966	2975;5836	7239;6050	9904;12928	4077;10424	5181;5333	004;13274	5399;8199	9476;7699	5588;10512	0126;5060	6377;7	8249;2
0;46;23	66143862;1;0;0;0;0;1;0;0;8	3203;AG;2	581477741;30;11	2239;4	3694;62	1061;1	34E-05;0	012658;1206;61;75;74900;79;110;1;8320;0	01497;72	4856;28	8396;50	117;52	1403;53	3695;63	8377;36	8004;92	2817;48	4206;68	6073;70	8127;85	1764;121	9768;52	5864;20	9224;36	3587;37	8265;38	7183;46	3126;26	6977;66	948;35	1279;49	7728;51	3728;61	7934;88	4911;18387	9358;11682	648;16030	6287;16217	1358;16438	4791;17500	3624;9430	1548;15971	975;14834	843;16294	3521;16385	9537;12983	1072;9358	0511;2	9328;3
0;45;21	67125804;1;0;0;0;0;0;0;1;8	7382;GG;2	214425255;29;10	6828;3	9318;62	1083;2	29E-05;0	019608;702;61;44;43600;51;90;1;4023;0	00947;34	1805;6	8479;21	3291;23	7279;24	2656;29	8094;5	2627;55	9839;28	2566;38	7643;41	2464;57	7672;63	0299;35	0496;7	022;21	8714;24	3312;24	8826;30	5673;5	3965;57	4073;28	9751;39	7499;42	2951;59	236;64	6325;10850	1831;3542	3504;9095	6261;9374	1356;9422	6653;10155	3734;2414	3741;8892	1258;9507	5077;10449	8049;10754	9888;8223	8941;6623	9679;2	8023;6
0;66;29	34003963;3;1;0;0;0;1;0;0;2	2773;AG;1	164487174;30;10	9613;4	382;62	1359;1	74E-05;0	0125;927;61;58;57600;80;100;1;6561;0	01346;53	6786;1	3011;7	2971;7	784;8	1857;36	333;50	8928;107	606;52	9786;100	7636;101	1653;58	0565;108	9493;44	7334;1	0842;6	0811;6	4868;6	8216;30	2783;42	4118;89	6741;44	15;83	9719;84	3066;48	3817;90	7935;22870	9169;433	6155;4265	178;4653	4626;5022	5819;20038	609;13277	8915;5844	401;21172	9543;8838	5352;8558	5942;13464	9841;5626	7616;7	6585;2
0;42;25	0995016;1;0;0;0;1;0;0;0;18	163;GG;2	685336727;29;10	8493;3	8501;62	123;1	94E-05;0	021277;829;61;52;51500;47;60;1;4604;0	01052;34	1089;0	32929;24	8;26	4164;26	9245;31	4455;19	7775;61	0743;26	6344;34	5404;36	1552;41	6874;61	4649;30	3068;0	28543;21	68;23	1314;23	5895;27	7661;17	1434;55	1019;24	4546;31	851;33	3074;38	2971;55	4405;10579	7264;336	4405;8717	6846;9034	3043;9095	4663;10030	0492;5639	7314;5980	1896;9392	469;9519	7848;9519	087;8104	5225;5705	672;2	5633;2
0;70;18	25310979;1;0;1;0;1;0;0;0;13	0198;GG;2	386780212;27;10	6286;3	6636;100	4866;2	42E-05;0	025641;411;100;41;41300;39;90;0;3175;0	00844;25	5933;6	471;17	5453;17	8775;18	2727;22	1558;18	8632;37	4396;17	9353;25	8185;26	2137;25	228;44	0912;25	2156;6	3755;17	2864;17	6137;18	0031;21	8289;18	5848;36	887;17	6706;25	4375;25	8268;24	8557;43	4405;8146	4473;3401	5438;6179	7516;6268	0558;6391	2801;7324	0992;5302	6062;6723	4846;6838	0621;6962	2238;6944	6254;5825	2352;4860	916;3	271;3
0;59;27	21730295;3;1;0;0;0;0;1;0;16	0534;GG;2	661719165;28;10	9402;3	7612;100	3559;1	77E-05;0	023256;562;100;56;56400;43;70;0;4810;0	01103;61	8186;31	4014;45	5762;46	976;46	976;55	0847;40	7652;70	4052;39	9995;54	8346;56	2552;61	8189;102	5842;60	4758;30	7193;44	5863;45	9556;45	9556;53	8883;39	8798;68	876;39	1307;53	6436;55	0333;60	4762;100	356;18046	1239;13049	2846;15831	5168;16109	025;16109	025;17093	7546;11906	0575;16699	9807;14135	4915;15878	301;15966	9203;13807	575;10615	621;2	4765;2
0;66;26	37023814;3;1;0;0;0;1;0;0;5	0456;GG;1	62999963;29;10	8198;3	7377;62	1891;2	00E-05;0	02381;804;62;50;50000;42;100;1;4136;0	01266;37	649;7	5649;15	6053;16	0164;16	0164;27	5683;8	1283;71	2931;39	7582;62	6348;63	104;70	992;79	1204;39	9328;8	0238;16	5519;16	9879;16	9879;29	2406;8	6214;75	6178;42	17;66	4342;66	9319;75	2984;83	9198;19018	9928;3814	7854;8487	7183;8762	498;8762	498;14571	1769;3410	5044;8540	4092;17703	3192;11506	8448;11346	8157;8060	1001;6178	9828;3	3082;2
0;57;20	07960128;3;1;1;0;0;1;0;0;15	3808;GG;2	871312355;28;10	6262;3	6889;100	4878;2	43E-05;0	025;410;100;41;41200;40;50;0;3546;0	00896;35	5778;26	8743;33	6618;33	6618;34	0618;35	1354;17	2441;30	7826;22	3417;24	2578;24	2578;41	0755;58	3196;36	061;27	2392;34	1189;34	1189;34	5244;35	6126;17	4783;31	2006;22	645;24	5872;24	5872;41	6333;59	1116;10240	9257;9402	8188;10166	8992;10166	8992;10180	3206;10230	5309;6323	2626;10205	1261;8919	1127;9347	6601;9347	6601;9852	7003;6651	3763;2	4744;2
0;62;28	99930748;3;1;1;0;1;0;0;0;6	6581;GG;1	799489394;29;10	8198;4	3041;62	1891;2	00E-05;0	013514;804;62;50;50000;74;70;1;4563;0	00867;42	1651;12	3149;16	1511;16	7709;17	1653;28	5026;37	2762;72	5401;40	9717;68	0453;68	7369;47	9343;85	2105;40	7411;11	899;15	6056;16	2044;16	5855;27	5399;36	0173;70	0901;39	5879;65	7471;66	4154;46	3154;82	3327;14475	5088;4369	8998;5125	439;5280	0224;5374	9619;9637	4155;9734	8949;7742	4567;13359	8389;7957	4671;7932	9982;9246	2088;5622	1912;4	2247;4
0;69;22	76146754;3;1;0;0;0;1;0;0;12	286;GG;2	537853525;29;10	494;3	8067;62	2414;2	77E-05;0	022222;580;62;36;36100;45;120;1;3284;0	00865;46	5208;0	055154;30	4263;31	8053;32	3414;40	1798;35	9816;79	3329;31	7812;47	0682;48	2797;43	4279;79	4096;39	44;0	046759;25	7951;26	9643;27	4188;34	0641;30	5049;67	2577;26	9438;39	904;40	9311;36	8178;67	3228;12091	2266;79	3512;9000	1166;9175	298;9291	7294;10725	2963;8112	3913;6365	1952;10268	5641;9902	0658;9954	8836;8278	488;6267	7962;2	8929;1
[truncated: 246 more rows]
[truncated: 391 more columns]
